# Supplementary material for: Network Pharmacology and Bioinformatics Analysis to Identify the Molecular Targets and its Biological Mechanisms of Sciadopitysin against Glioblastoma
Source: J Cancer. 2024 May 13;15(12):3675–83. doi: 10.7150/jca.94202 (PMC11190769; doi:10.7150/jca.94202)
Supplement: Supplementary file 2 — Raw data. [file jcav15p3675s2.zip]

Archive with 60 entries (51 files):
- RawData/
- RawData/Figure 1 rawdata/
- RawData/Figure 1 rawdata/C1621958_disease_gda_summary.xlsx
- RawData/Figure 1 rawdata/pieChartTopAll.png
- RawData/Figure 1 rawdata/SwissTargetPrediction.pdf
- RawData/Figure 2 rawdata/
- RawData/Figure 2 rawdata/Gene Ontology analysis/
- RawData/Figure 2 rawdata/Gene Ontology analysis/._BP chart_C6E7DEC14D871621599558716.txt
- RawData/Figure 2 rawdata/Gene Ontology analysis/._CC chart_C6E7DEC14D871621599530235.txt
- RawData/Figure 2 rawdata/Gene Ontology analysis/._MF chart_C6E7DEC14D871621599213395.txt
- RawData/Figure 2 rawdata/Gene Ontology analysis/BP chart_C6E7DEC14D871621599558716.txt
- RawData/Figure 2 rawdata/Gene Ontology analysis/CC chart_C6E7DEC14D871621599530235.txt
- RawData/Figure 2 rawdata/Gene Ontology analysis/MF chart_C6E7DEC14D871621599213395.txt
- RawData/Figure 2 rawdata/GO analysis results.pdf
- RawData/Figure 2 rawdata/SUM MF BP CC.xlsx
- RawData/Figure 3 rawdata/
- RawData/Figure 3 rawdata/Fig 3b/
- RawData/Figure 3 rawdata/Fig 3b/._ESR-mediated signaling string_hires_image.png
- RawData/Figure 3 rawdata/Fig 3b/._ESR-mediated signaling string_interactions.tsv
- RawData/Figure 3 rawdata/Fig 3b/._ESR-mediated signaling string_vector_graphic.svg
- RawData/Figure 3 rawdata/Fig 3b/._Extra-nuclear estrogen signaling string_hires_image.png
- RawData/Figure 3 rawdata/Fig 3b/._Extra-nuclear estrogen signaling string_interactions.tsv
- RawData/Figure 3 rawdata/Fig 3b/._Extra-nuclear estrogen signaling string_vector_graphic.svg
- RawData/Figure 3 rawdata/Fig 3b/._Interleukin-4 and Interleukin-13 signaling string_hires_image.png
- RawData/Figure 3 rawdata/Fig 3b/._Interleukin-4 and Interleukin-13 signaling string_interactions.tsv
- RawData/Figure 3 rawdata/Fig 3b/._Interleukin-4 and Interleukin-13 signaling string_vector_graphic.svg
- RawData/Figure 3 rawdata/Fig 3b/._PIP3 activates AKT signaling string_hires_image.png
- RawData/Figure 3 rawdata/Fig 3b/._PIP3 activates AKT signaling string_interactions.tsv
- RawData/Figure 3 rawdata/Fig 3b/._PIP3 activates AKT signaling string_vector_graphic.svg
- RawData/Figure 3 rawdata/Fig 3b/ESR-mediated signaling string_hires_image.png
- RawData/Figure 3 rawdata/Fig 3b/ESR-mediated signaling string_interactions.tsv
- RawData/Figure 3 rawdata/Fig 3b/ESR-mediated signaling string_vector_graphic.svg
- RawData/Figure 3 rawdata/Fig 3b/Extra-nuclear estrogen signaling string_hires_image.png
- RawData/Figure 3 rawdata/Fig 3b/Extra-nuclear estrogen signaling string_interactions.tsv
- RawData/Figure 3 rawdata/Fig 3b/Extra-nuclear estrogen signaling string_vector_graphic.svg
- RawData/Figure 3 rawdata/Fig 3b/Interleukin-4 and Interleukin-13 signaling string_hires_image.png
- RawData/Figure 3 rawdata/Fig 3b/Interleukin-4 and Interleukin-13 signaling string_interactions.tsv
- RawData/Figure 3 rawdata/Fig 3b/Interleukin-4 and Interleukin-13 signaling string_vector_graphic.svg
- RawData/Figure 3 rawdata/Fig 3b/PIP3 activates AKT signaling string_hires_image.png
- RawData/Figure 3 rawdata/Fig 3b/PIP3 activates AKT signaling string_interactions.tsv
- RawData/Figure 3 rawdata/Fig 3b/PIP3 activates AKT signaling string_vector_graphic.svg
- RawData/Figure 3 rawdata/HUMAN_9606_idmapping.dat.gz
- RawData/Figure 3 rawdata/New Set_report.xlsx
- RawData/Figure 3 rawdata/Signaling enrichment Chart.tiff
- RawData/Figure 4 rawdata/
- RawData/Figure 4 rawdata/InteractionDiagram after CFinder k12 Funrich one core clusters tif.tiff
- RawData/Figure 4 rawdata/string_hires_image.png
- RawData/Figure 4 rawdata/string_interactions exc.xlsx
- RawData/Figure 4 rawdata/string_interactions.tsv
- RawData/Figure 5 rawdata/
- RawData/Figure 5 rawdata/2vcj-MOL011550 results.txt
- RawData/Figure 5 rawdata/2vcj-MOL011550_out.pdbqt
- RawData/Figure 5 rawdata/4ekl-MOL011550 results.txt
- RawData/Figure 5 rawdata/4ekl-MOL011550_out.pdbqt
- RawData/Figure 5 rawdata/config.txt
- RawData/Figure 5 rawdata/config2vcj.txt
- RawData/Figure 6 rawdata/
- RawData/Figure 6 rawdata/Flow cytometry-Layout.pdf
- RawData/Figure 6 rawdata/Original Images for BlotsGels.pdf
- RawData/Figure 6 rawdata/SP activity of Caspase 37.xlsx
