# Supplementary material for: Network Pharmacology and Bioinformatics Analysis to Identify the Molecular Targets and its Biological Mechanisms of Sciadopitysin against Glioblastoma
Source: J Cancer. 2024 May 13;15(12):3675–83. doi: 10.7150/jca.94202 (PMC11190769; doi:10.7150/jca.94202)
Supplement: Supplementary file 2 — Raw data. [file jcav15p3675s2.zip › RawData/Figure 2 rawdata/Gene Ontology analysis/BP chart_C6E7DEC14D871621599558716.txt]

Category	Term	Count	%	PValue	Genes	List Total	Pop Hits	Pop Total	Fold Enrichment	Bonferroni	Benjamini	FDR
GOTERM_BP_DIRECT	GO:0042493~response to drug	15	23.4375	5.081244622193394E-12	BCHE, ABCC1, HSP90AA1, ABCB1, HDAC1, SRC, ARG1, PTGS2, PGF, RELA, LDHA, CD38, CA9, TOP1, ABCG2	64	304	16792	12.946134868421053	5.553826731841127E-9	5.5538003720573795E-9	5.370875565658417E-9
GOTERM_BP_DIRECT	GO:0001666~response to hypoxia	10	15.625	1.4818286658044955E-8	LDHA, NOS2, PRKCB, MMP2, CD38, NOX4, CA9, PGF, HSP90B1, VEGFA	64	172	16792	15.254360465116278	1.619625633197952E-5	8.098193658621568E-6	7.83146449877676E-6
GOTERM_BP_DIRECT	GO:0055114~oxidation-reduction process	13	20.3125	1.7001658274005344E-6	CBR1, NOS2, KDM1A, MAOA, ALOX15, AKR1B1, TYR, PTGS2, CYP19A1, LDHA, AKR1B10, FASN, NOX4	64	592	16792	5.761613175675676	0.001856557290458749	6.194270831162614E-4	5.990250931874549E-4
GOTERM_BP_DIRECT	GO:0018105~peptidyl-serine phosphorylation	7	10.9375	7.2435123335626805E-6	PRKCG, PRKCI, TNKS, SRC, PRKCB, AKT1, MTOR	64	125	16792	14.693	0.007885929271838066	0.0019792897451460026	0.0019140981341439383
GOTERM_BP_DIRECT	GO:0045429~positive regulation of nitric oxide biosynthetic process	5	7.8125	1.9892275943518688E-5	HSP90AA1, AKT1, PTGS2, ESR1, MTOR	64	43	16792	30.508720930232556	0.021507810076640155	0.004348451521253185	0.004205227134459851
GOTERM_BP_DIRECT	GO:0043066~negative regulation of apoptotic process	10	15.625	4.700983960144915E-5	PRKCI, HDAC1, SRC, CD38, AKT1, MMP9, RELA, HSP90B1, MCL1, VEGFA	64	455	16792	5.766483516483516	0.05008518083675362	0.007466155614834173	0.007220243810502947
GOTERM_BP_DIRECT	GO:0006468~protein phosphorylation	10	15.625	4.7816184175516205E-5	PRKCG, PRKCI, CDK6, CSNK2A1, PIK3CA, PRKCB, DAPK1, AKT1, MTOR, PDK1	64	456	16792	5.753837719298246	0.05092204449794302	0.007466155614834173	0.007220243810502947
GOTERM_BP_DIRECT	GO:0006950~response to stress	5	7.8125	7.997382492115889E-5	TRAP1, HSP90AA1, AKR1B1, MTOR, HSP90B1	64	61	16792	21.506147540983605	0.0837031421026676	0.010926423829853333	0.010566541617708118
GOTERM_BP_DIRECT	GO:0001938~positive regulation of endothelial cell proliferation	5	7.8125	1.2954582949828582E-4	ARG1, AKT1, MTOR, PGF, VEGFA	64	69	16792	19.012681159420293	0.13203402453528856	0.015732621293514045	0.015214437975520901
GOTERM_BP_DIRECT	GO:0048010~vascular endothelial growth factor receptor signaling pathway	5	7.8125	1.528740016646178E-4	HSP90AA1, PIK3CA, SRC, PGF, VEGFA	64	72	16792	18.22048611111111	0.15388843714054545	0.016709128381942724	0.016158781975950103
GOTERM_BP_DIRECT	GO:0070555~response to interleukin-1	4	6.25	2.5339953994441374E-4	PRKCI, SRC, CD38, RELA	64	33	16792	31.8030303030303	0.24194610522313253	0.025178699741749473	0.02434939215647685
GOTERM_BP_DIRECT	GO:0046903~secretion	3	4.6875	3.822930117716369E-4	PRKCI, CA2, CA9	64	8	16792	98.390625	0.3415891510993908	0.030182629929409812	0.029188508541066943
GOTERM_BP_DIRECT	GO:0018107~peptidyl-threonine phosphorylation	4	6.25	3.86602762133337E-4	TNKS, CHEK1, AKT1, MTOR	64	38	16792	27.61842105263158	0.3446845268408587	0.030182629929409812	0.029188508541066943
GOTERM_BP_DIRECT	GO:0038128~ERBB2 signaling pathway	4	6.25	3.86602762133337E-4	HSP90AA1, PIK3CA, SRC, AKT1	64	38	16792	27.61842105263158	0.3446845268408587	0.030182629929409812	0.029188508541066943
GOTERM_BP_DIRECT	GO:0071456~cellular response to hypoxia	5	7.8125	4.615543154245781E-4	SRC, AKT1, PTGS2, MTOR, VEGFA	64	96	16792	13.665364583333334	0.39625015140755315	0.0316073813356423	0.0305663330940292
GOTERM_BP_DIRECT	GO:0046777~protein autophosphorylation	6	9.375	4.6268810738360185E-4	PRKCG, MELK, SRC, DAPK1, AKT1, MTOR	64	172	16792	9.152616279069766	0.39699822120256834	0.0316073813356423	0.0305663330940292
GOTERM_BP_DIRECT	GO:0016310~phosphorylation	5	7.8125	5.387562522635701E-4	PRKCG, PIK3CA, AKT1, TOP1, MTOR	64	100	16792	13.11875	0.4451288014653467	0.03463885786612248	0.03349796227309374
GOTERM_BP_DIRECT	GO:0071498~cellular response to fluid shear stress	3	4.6875	8.924374624668915E-4	CA2, SRC, PTGS2	64	12	16792	65.59375	0.6231355339221301	0.05239883374517989	0.05067298011770827
GOTERM_BP_DIRECT	GO:0030168~platelet activation	5	7.8125	9.108671922766861E-4	PRKCG, PIK3CA, SRC, PRKCB, AKT1	64	115	16792	11.407608695652174	0.6306577419648332	0.05239883374517989	0.05067298011770827
GOTERM_BP_DIRECT	GO:0007165~signal transduction	13	20.3125	0.0011196555950640603	HSP90AA1, CSNK2A1, PRKCB, DAPK1, SRC, ESR1, MTOR, PGF, ESR2, AR, CXCR2, AKT1, CD38	64	1161	16792	2.9378768303186904	0.7060863273733724	0.061189178270250895	0.05917379819913559
GOTERM_BP_DIRECT	GO:0048661~positive regulation of smooth muscle cell proliferation	4	6.25	0.001478844295940927	AKR1B1, AKT1, PTGS2, MTOR	64	60	16792	17.491666666666667	0.8016204531495112	0.07540500255489467	0.07292139771319639
GOTERM_BP_DIRECT	GO:0000086~G2/M transition of mitotic cell cycle	5	7.8125	0.0017401832685664035	HSP90AA1, WEE1, MELK, ABCB1, CHEK1	64	137	16792	9.5757299270073	0.8509803595969309	0.07540500255489467	0.07292139771319639
GOTERM_BP_DIRECT	GO:0010629~negative regulation of gene expression	5	7.8125	0.0017401832685664035	CCR1, NOS2, HDAC1, AKT1, ESR1	64	137	16792	9.5757299270073	0.8509803595969309	0.07540500255489467	0.07292139771319639
GOTERM_BP_DIRECT	GO:0008284~positive regulation of cell proliferation	8	12.5	0.0017532902481792682	AR, CSNK2A1, HDAC1, ODC1, CXCR2, RELA, PGF, VEGFA	64	466	16792	4.5042918454935625	0.8531036676454452	0.07540500255489467	0.07292139771319639
GOTERM_BP_DIRECT	GO:0060749~mammary gland alveolus development	3	4.6875	0.0018168679535589783	AR, ESR1, VEGFA	64	17	16792	46.30147058823529	0.8629819846393556	0.07540500255489467	0.07292139771319639
GOTERM_BP_DIRECT	GO:2000811~negative regulation of anoikis	3	4.6875	0.0018168679535589783	PIK3CA, SRC, MCL1	64	17	16792	46.30147058823529	0.8629819846393556	0.07540500255489467	0.07292139771319639
GOTERM_BP_DIRECT	GO:0043627~response to estrogen	4	6.25	0.0018627036312737018	LDHA, HSP90AA1, CA2, ESR1	64	65	16792	16.146153846153847	0.869689289410476	0.07540500255489467	0.07292139771319639
GOTERM_BP_DIRECT	GO:0030225~macrophage differentiation	3	4.6875	0.0020390451121485766	PARP1, MMP9, VEGFA	64	18	16792	43.72916666666667	0.8925738438301247	0.07959558241351408	0.07697395298360876
GOTERM_BP_DIRECT	GO:0043154~negative regulation of cysteine-type endopeptidase activity involved in apoptotic process	4	6.25	0.002210653044882049	CSNK2A1, SRC, AKT1, VEGFA	64	69	16792	15.210144927536234	0.9109821581375273	0.08331875096745102	0.08057449201518366
GOTERM_BP_DIRECT	GO:0008283~cell proliferation	7	10.9375	0.0024569134562596818	AR, MELK, KDM1A, SRC, AKT1, TYR, PDK1	64	366	16792	5.018101092896175	0.9320314871014614	0.08951354692306106	0.08656525077554945
GOTERM_BP_DIRECT	GO:0030520~intracellular estrogen receptor signaling pathway	3	4.6875	0.0027784923013028343	SRC, ESR1, ESR2	64	21	16792	37.482142857142854	0.9522186033776382	0.09257954935703358	0.08953026868287695
GOTERM_BP_DIRECT	GO:0022617~extracellular matrix disassembly	4	6.25	0.002911468036096709	MMP12, MMP2, PLG, MMP9	64	76	16792	13.80921052631579	0.9586993095732289	0.09257954935703358	0.08953026868287695
GOTERM_BP_DIRECT	GO:0006954~inflammatory response	7	10.9375	0.002921494648933417	CCR1, ALOX15, CXCR2, NOX4, AKT1, PTGS2, RELA	64	379	16792	4.845976253298153	0.9591507658248699	0.09257954935703358	0.08953026868287695
GOTERM_BP_DIRECT	GO:0032869~cellular response to insulin stimulus	4	6.25	0.0030214615753656826	PRKCI, PARP1, SRC, AKT1	64	77	16792	13.62987012987013	0.9633908364084178	0.09257954935703358	0.08953026868287695
GOTERM_BP_DIRECT	GO:2001243~negative regulation of intrinsic apoptotic signaling pathway	3	4.6875	0.0030489755118262227	SRC, MMP9, MCL1	64	22	16792	35.77840909090909	0.9644786369101335	0.09257954935703358	0.08953026868287695
GOTERM_BP_DIRECT	GO:0045893~positive regulation of transcription, DNA-templated	8	12.5	0.0030727857904187424	AR, HDAC1, SRC, CD38, AHR, ESR1, RELA, ESR2	64	515	16792	4.075728155339806	0.9653939073300313	0.09257954935703358	0.08953026868287695
GOTERM_BP_DIRECT	GO:0031295~T cell costimulation	4	6.25	0.0031339829151054367	PIK3CA, SRC, AKT1, MTOR	64	78	16792	13.455128205128204	0.9676396770780851	0.09257954935703358	0.08953026868287695
GOTERM_BP_DIRECT	GO:0043278~response to morphine	3	4.6875	0.0033313081558268656	PRKCG, RELA, MTOR	64	23	16792	34.22282608695652	0.9739359462104481	0.09581894248207273	0.09266296633444727
GOTERM_BP_DIRECT	GO:0008285~negative regulation of cell proliferation	7	10.9375	0.003625050375296808	BCHE, AR, CDK6, HDAC1, NOX4, PLG, PTGS2	64	396	16792	4.63794191919192	0.9811148430936825	0.10159436051793362	0.0982481601715058
GOTERM_BP_DIRECT	GO:0060135~maternal process involved in female pregnancy	3	4.6875	0.003931162848030002	ARG1, AKR1B1, MTOR	64	25	16792	31.485	0.9865022034592161	0.10526907138044386	0.10180183755638532
GOTERM_BP_DIRECT	GO:0035556~intracellular signal transduction	7	10.9375	0.003948794077399998	PRKCG, PRKCI, MELK, SRC, PRKCB, DAPK1, AKT1	64	403	16792	4.557382133995037	0.9867608375185306	0.10526907138044386	0.10180183755638532
GOTERM_BP_DIRECT	GO:0070374~positive regulation of ERK1 and ERK2 cascade	5	7.8125	0.004208481800007921	CCR1, SRC, ALOX15, NOX4, VEGFA	64	175	16792	7.496428571428572	0.9900439720375019	0.10952072874782519	0.10591345863353269
GOTERM_BP_DIRECT	GO:0046627~negative regulation of insulin receptor signaling pathway	3	4.6875	0.005269144818154002	PTPN1, PRKCB, RELA	64	29	16792	27.142241379310345	0.9968939447339773	0.13198382616516885	0.12763669190904253
GOTERM_BP_DIRECT	GO:0043065~positive regulation of apoptotic process	6	9.375	0.00531316409082107	LDHA, MELK, SRC, NOX4, AKT1, PTGS2	64	300	16792	5.2475000000000005	0.997040605978137	0.13198382616516885	0.12763669190904253
GOTERM_BP_DIRECT	GO:0006730~one-carbon metabolic process	3	4.6875	0.005631935011556039	CA12, CA2, CA9	64	30	16792	26.2375	0.9979152463675048	0.1367934437251278	0.13228789571588295
GOTERM_BP_DIRECT	GO:0043200~response to amino acid	3	4.6875	0.006005869425294437	ARG1, RELA, MTOR	64	31	16792	25.391129032258064	0.9986179772287932	0.14270468004014825	0.1380044344029613
GOTERM_BP_DIRECT	GO:0042177~negative regulation of protein catabolic process	3	4.6875	0.006390862058891017	PRKCG, NOS2, RELA	64	32	16792	24.59765625	0.9990950479071348	0.14552525479933084	0.14073210825516258
GOTERM_BP_DIRECT	GO:0045907~positive regulation of vasoconstriction	3	4.6875	0.006390862058891017	CD38, AKT1, PTGS2	64	32	16792	24.59765625	0.9990950479071348	0.14552525479933084	0.14073210825516258
GOTERM_BP_DIRECT	GO:0051091~positive regulation of sequence-specific DNA binding transcription factor activity	4	6.25	0.00718900245537794	KDM1A, AKT1, ESR1, ESR2	64	105	16792	9.995238095238095	0.9996240144560025	0.16035876905567528	0.15507705296600985
GOTERM_BP_DIRECT	GO:0010507~negative regulation of autophagy	3	4.6875	0.008039711209649664	AKT1, MTOR, MCL1	64	36	16792	21.864583333333336	0.9998526822778099	0.17574808704294165	0.1699594949719939
GOTERM_BP_DIRECT	GO:0071222~cellular response to lipopolysaccharide	4	6.25	0.008791043974114635	NOS2, SRC, ARG1, RELA	64	113	16792	9.287610619469026	0.999935644946411	0.18766565069211125	0.18148453136464918
GOTERM_BP_DIRECT	GO:2001237~negative regulation of extrinsic apoptotic signaling pathway	3	4.6875	0.008928283473000717	AR, SRC, RELA	64	38	16792	20.713815789473685	0.9999446834667484	0.18766565069211125	0.18148453136464918
GOTERM_BP_DIRECT	GO:0045766~positive regulation of angiogenesis	4	6.25	0.009221613631189084	PRKCB, CXCR2, PGF, VEGFA	64	115	16792	9.126086956521739	0.9999599741374534	0.19017403205452205	0.18391029449371435
GOTERM_BP_DIRECT	GO:0001525~angiogenesis	5	7.8125	0.009786586680099081	PIK3CA, MMP2, PTGS2, PGF, VEGFA	64	223	16792	5.882847533632288	0.9999785422688756	0.19808776372867215	0.19156337260860606
GOTERM_BP_DIRECT	GO:0030163~protein catabolic process	3	4.6875	0.010339456778747967	BACE1, AKT1, MTOR	64	41	16792	19.198170731707318	0.9999883459331618	0.2054732047122096	0.19870556027521094
GOTERM_BP_DIRECT	GO:0045944~positive regulation of transcription from RNA polymerase II promoter	10	15.625	0.010544673350670181	AR, KDM1A, PARP1, TNKS, HDAC1, AKT1, AHR, ESR1, RELA, VEGFA	64	981	16792	2.6745667686034658	0.9999907095536151	0.20580942807647334	0.19903070949389967
GOTERM_BP_DIRECT	GO:0007566~embryo implantation	3	4.6875	0.010830404021835745	MMP2, PTGS2, MMP9	64	42	16792	18.741071428571427	0.9999932245271269	0.207677747295903	0.20083749212421725
GOTERM_BP_DIRECT	GO:0070212~protein poly-ADP-ribosylation	2	3.125	0.011213850124355587	PARP1, TNKS	64	3	16792	174.91666666666666	0.9999955649821699	0.2095369603905953	0.20263546855705325
GOTERM_BP_DIRECT	GO:1901796~regulation of signal transduction by p53 class mediator	4	6.25	0.011310778282749425	CSNK2A1, HDAC1, CHEK1, AKT1	64	124	16792	8.463709677419354	0.9999960156172352	0.2095369603905953	0.20263546855705325
GOTERM_BP_DIRECT	GO:0015701~bicarbonate transport	3	4.6875	0.01184264637322415	CA12, CA2, CA9	64	44	16792	17.889204545454547	0.9999977872372686	0.21573354143223325	0.20862795360829878
GOTERM_BP_DIRECT	GO:0001934~positive regulation of protein phosphorylation	4	6.25	0.012062943574692134	AKT1, MMP9, MTOR, VEGFA	64	127	16792	8.263779527559056	0.9999982658036131	0.21614421847768037	0.20902510423687845
GOTERM_BP_DIRECT	GO:0060048~cardiac muscle contraction	3	4.6875	0.012363780928339306	KCNH2, PIK3CA, MTOR	64	45	16792	17.491666666666667	0.9999987568315722	0.21796149281733648	0.21078252324604266
GOTERM_BP_DIRECT	GO:0051591~response to cAMP	3	4.6875	0.012894818106524104	LDHA, TYR, RELA	64	46	16792	17.11141304347826	0.9999993093930641	0.22371486016556896	0.21634639267612665
GOTERM_BP_DIRECT	GO:0043524~negative regulation of neuron apoptotic process	4	6.25	0.013379288539739045	PRKCG, PRKCI, PIK3CA, HDAC1	64	132	16792	7.950757575757575	0.999999596169346	0.22849316209273088	0.22096731228912767
GOTERM_BP_DIRECT	GO:0051092~positive regulation of NF-kappaB transcription factor activity	4	6.25	0.013652020115166722	AR, PRKCI, PRKCB, RELA	64	133	16792	7.890977443609022	0.9999997014862947	0.22956396901349582	0.22200285018048038
GOTERM_BP_DIRECT	GO:0007204~positive regulation of cytosolic calcium ion concentration	4	6.25	0.01392791824987713	CCR1, CXCR2, CD38, ESR1	64	134	16792	7.832089552238806	0.9999997801286553	0.230654767380541	0.22305772106242616
GOTERM_BP_DIRECT	GO:0032095~regulation of response to food	2	3.125	0.014924227600313651	PRKCG, MTOR	64	4	16792	131.1875	0.9999999271693476	0.24346538458422118	0.23544639661987357
GOTERM_BP_DIRECT	GO:1904357~negative regulation of telomere maintenance via telomere lengthening	2	3.125	0.018620902228978383	PARP1, TNKS	64	5	16792	104.95	0.9999999988042881	0.29930361965107904	0.28944549494161986
GOTERM_BP_DIRECT	GO:0070301~cellular response to hydrogen peroxide	3	4.6875	0.019367467674816792	ARG1, AKR1B1, RELA	64	57	16792	13.80921052631579	0.999999999479546	0.3024091738367822	0.29244876188973357
GOTERM_BP_DIRECT	GO:0032922~circadian regulation of gene expression	3	4.6875	0.019367467674816792	HDAC1, AHR, TOP1	64	57	16792	13.80921052631579	0.999999999479546	0.3024091738367822	0.29244876188973357
GOTERM_BP_DIRECT	GO:0018108~peptidyl-tyrosine phosphorylation	4	6.25	0.01977704476705797	HSP90AA1, WEE1, MELK, SRC	64	153	16792	6.859477124183007	0.9999999996703284	0.3044550694421741	0.2944272720954968
GOTERM_BP_DIRECT	GO:0043406~positive regulation of MAP kinase activity	3	4.6875	0.02066400882064283	SRC, NOX4, VEGFA	64	59	16792	13.341101694915254	0.9999999998774355	0.3136911339022585	0.3033591294919371
GOTERM_BP_DIRECT	GO:0010042~response to manganese ion	2	3.125	0.022303923802627225	ARG1, PTGS2	64	6	16792	87.45833333333333	0.9999999999803739	0.32943498265231835	0.3185844251267159
GOTERM_BP_DIRECT	GO:0060754~positive regulation of mast cell chemotaxis	2	3.125	0.022303923802627225	PGF, VEGFA	64	6	16792	87.45833333333333	0.9999999999803739	0.32943498265231835	0.3185844251267159
GOTERM_BP_DIRECT	GO:0050727~regulation of inflammatory response	3	4.6875	0.0233625082348075	PTGS2, ESR1, RELA	64	63	16792	12.494047619047619	0.9999999999939938	0.34046962000859465	0.32925561605588705
GOTERM_BP_DIRECT	GO:0030574~collagen catabolic process	3	4.6875	0.02405867082298017	MMP12, MMP2, MMP9	64	64	16792	12.298828125	0.9999999999972451	0.3460016738094385	0.3346054613143426
GOTERM_BP_DIRECT	GO:0042908~xenobiotic transport	2	3.125	0.025973341936592967	ABCB1, ABCG2	64	7	16792	74.96428571428572	0.9999999999996779	0.35792610290615506	0.3461371370281847
GOTERM_BP_DIRECT	GO:0043457~regulation of cellular respiration	2	3.125	0.025973341936592967	PIK3CA, NOS2	64	7	16792	74.96428571428572	0.9999999999996779	0.35792610290615506	0.3461371370281847
GOTERM_BP_DIRECT	GO:0090050~positive regulation of cell migration involved in sprouting angiogenesis	2	3.125	0.025973341936592967	PTGS2, VEGFA	64	7	16792	74.96428571428572	0.9999999999996779	0.35792610290615506	0.3461371370281847
GOTERM_BP_DIRECT	GO:0006006~glucose metabolic process	3	4.6875	0.0261977019510452	PIK3CA, AKT1, PDK1	64	67	16792	11.748134328358208	0.9999999999997496	0.35792610290615506	0.3461371370281847
GOTERM_BP_DIRECT	GO:0033138~positive regulation of peptidyl-serine phosphorylation	3	4.6875	0.028411065575780117	PIK3CA, AKT1, VEGFA	64	70	16792	11.244642857142859	0.9999999999999791	0.37223818658327384	0.3599778254515283
GOTERM_BP_DIRECT	GO:0071260~cellular response to mechanical stimulus	3	4.6875	0.029165046022943522	CHEK1, AKT1, PTGS2	64	71	16792	11.086267605633804	0.9999999999999911	0.37223818658327384	0.3599778254515283
GOTERM_BP_DIRECT	GO:0006527~arginine catabolic process	2	3.125	0.029629206068385015	NOS2, ARG1	64	8	16792	65.59375	0.9999999999999947	0.37223818658327384	0.3599778254515283
GOTERM_BP_DIRECT	GO:0005979~regulation of glycogen biosynthetic process	2	3.125	0.029629206068385015	AKT1, MTOR	64	8	16792	65.59375	0.9999999999999947	0.37223818658327384	0.3599778254515283
GOTERM_BP_DIRECT	GO:0044597~daunorubicin metabolic process	2	3.125	0.029629206068385015	AKR1B10, AKR1B1	64	8	16792	65.59375	0.9999999999999947	0.37223818658327384	0.3599778254515283
GOTERM_BP_DIRECT	GO:0044598~doxorubicin metabolic process	2	3.125	0.029629206068385015	AKR1B10, AKR1B1	64	8	16792	65.59375	0.9999999999999947	0.37223818658327384	0.3599778254515283
GOTERM_BP_DIRECT	GO:0060736~prostate gland growth	2	3.125	0.029629206068385015	AR, CYP19A1	64	8	16792	65.59375	0.9999999999999947	0.37223818658327384	0.3599778254515283
GOTERM_BP_DIRECT	GO:0006457~protein folding	4	6.25	0.030092668258698073	TRAP1, HSP90AA1, CSNK2A1, HSP90B1	64	180	16792	5.830555555555556	0.9999999999999969	0.3737646182586022	0.3614539812436803
GOTERM_BP_DIRECT	GO:0001889~liver development	3	4.6875	0.03147460153280085	PIK3CA, ARG1, RELA	64	74	16792	10.636824324324325	0.9999999999999993	0.38653639859945316	0.37380509910303933
GOTERM_BP_DIRECT	GO:0010907~positive regulation of glucose metabolic process	2	3.125	0.03327156546064752	SRC, AKT1	64	9	16792	58.30555555555556	0.9999999999999999	0.3996244071262389	0.3864620295813674
GOTERM_BP_DIRECT	GO:1903827~regulation of cellular protein localization	2	3.125	0.03327156546064752	KDM1A, PARP1	64	9	16792	58.30555555555556	0.9999999999999999	0.3996244071262389	0.3864620295813674
GOTERM_BP_DIRECT	GO:0043117~positive regulation of vascular permeability	2	3.125	0.036900469195415946	CXCR2, VEGFA	64	10	16792	52.475	1.0	0.4157960085627797	0.40210098906757374
GOTERM_BP_DIRECT	GO:0019371~cyclooxygenase pathway	2	3.125	0.036900469195415946	CBR1, PTGS2	64	10	16792	52.475	1.0	0.4157960085627797	0.40210098906757374
GOTERM_BP_DIRECT	GO:0033148~positive regulation of intracellular estrogen receptor signaling pathway	2	3.125	0.036900469195415946	AR, PARP1	64	10	16792	52.475	1.0	0.4157960085627797	0.40210098906757374
GOTERM_BP_DIRECT	GO:0045792~negative regulation of cell size	2	3.125	0.036900469195415946	AKT1, MTOR	64	10	16792	52.475	1.0	0.4157960085627797	0.40210098906757374
GOTERM_BP_DIRECT	GO:0060252~positive regulation of glial cell proliferation	2	3.125	0.036900469195415946	PRKCI, MTOR	64	10	16792	52.475	1.0	0.4157960085627797	0.40210098906757374
GOTERM_BP_DIRECT	GO:0045793~positive regulation of cell size	2	3.125	0.036900469195415946	HSP90AA1, KDM1A	64	10	16792	52.475	1.0	0.4157960085627797	0.40210098906757374
GOTERM_BP_DIRECT	GO:0050731~positive regulation of peptidyl-tyrosine phosphorylation	3	4.6875	0.03797072770834881	SRC, MTOR, VEGFA	64	82	16792	9.599085365853659	1.0	0.42348985086964547	0.4095414202829051
GOTERM_BP_DIRECT	GO:0045892~negative regulation of transcription, DNA-templated	6	9.375	0.03902839037843302	KDM1A, HDAC1, SRC, CD38, AHR, RELA	64	499	16792	3.1548096192384767	1.0	0.42928450036618454	0.41514521215650235
GOTERM_BP_DIRECT	GO:0030307~positive regulation of cell growth	3	4.6875	0.03966855858827506	CSNK2A1, CD38, AKT1	64	84	16792	9.370535714285714	1.0	0.42928450036618454	0.41514521215650235
GOTERM_BP_DIRECT	GO:0051897~positive regulation of protein kinase B signaling	3	4.6875	0.03966855858827506	SRC, NOX4, MTOR	64	84	16792	9.370535714285714	1.0	0.42928450036618454	0.41514521215650235
GOTERM_BP_DIRECT	GO:0045945~positive regulation of transcription from RNA polymerase III promoter	2	3.125	0.0405159661802881	AR, MTOR	64	11	16792	47.70454545454546	1.0	0.4309009339632279	0.4167084054886842
GOTERM_BP_DIRECT	GO:0001822~kidney development	3	4.6875	0.04139487471741896	CA2, ODC1, VEGFA	64	86	16792	9.152616279069766	1.0	0.4309009339632279	0.4167084054886842
GOTERM_BP_DIRECT	GO:0048013~ephrin receptor signaling pathway	3	4.6875	0.04139487471741896	SRC, MMP2, MMP9	64	86	16792	9.152616279069766	1.0	0.4309009339632279	0.4167084054886842
GOTERM_BP_DIRECT	GO:0006338~chromatin remodeling	3	4.6875	0.04139487471741896	HDAC1, TOP1, ESR1	64	86	16792	9.152616279069766	1.0	0.4309009339632279	0.4167084054886842
GOTERM_BP_DIRECT	GO:0006974~cellular response to DNA damage stimulus	4	6.25	0.04325988073503488	VCP, PARP1, CHEK1, AKT1	64	208	16792	5.045673076923077	1.0	0.44606650606974646	0.4313744711031308
GOTERM_BP_DIRECT	GO:0046889~positive regulation of lipid biosynthetic process	2	3.125	0.04411810515509767	AKT1, MTOR	64	12	16792	43.729166666666664	1.0	0.4506643825656238	0.43582090793400224
GOTERM_BP_DIRECT	GO:0032355~response to estradiol	3	4.6875	0.04583197524846664	CD38, PTGS2, ESR1	64	91	16792	8.649725274725276	1.0	0.45740069827136315	0.44233535047834477
GOTERM_BP_DIRECT	GO:0042981~regulation of apoptotic process	4	6.25	0.04587030443586199	VCP, DAPK1, ESR1, MCL1	64	213	16792	4.927230046948356	1.0	0.45740069827136315	0.44233535047834477
GOTERM_BP_DIRECT	GO:2000573~positive regulation of DNA biosynthetic process	2	3.125	0.047706934677891485	SRC, NOX4	64	13	16792	40.36538461538461	1.0	0.45740069827136315	0.44233535047834477
GOTERM_BP_DIRECT	GO:0006809~nitric oxide biosynthetic process	2	3.125	0.047706934677891485	NOS2, AKT1	64	13	16792	40.36538461538461	1.0	0.45740069827136315	0.44233535047834477
GOTERM_BP_DIRECT	GO:0071318~cellular response to ATP	2	3.125	0.047706934677891485	PTGS2, HSP90B1	64	13	16792	40.36538461538461	1.0	0.45740069827136315	0.44233535047834477
GOTERM_BP_DIRECT	GO:0019372~lipoxygenase pathway	2	3.125	0.047706934677891485	ALOX15, PTGS2	64	13	16792	40.36538461538461	1.0	0.45740069827136315	0.44233535047834477
GOTERM_BP_DIRECT	GO:0031641~regulation of myelination	2	3.125	0.047706934677891485	AKT1, MTOR	64	13	16792	40.36538461538461	1.0	0.45740069827136315	0.44233535047834477
GOTERM_BP_DIRECT	GO:0060065~uterus development	2	3.125	0.05128250313513543	SRC, ESR1	64	14	16792	37.48214285714286	1.0	0.4790750079205387	0.46329577618665085
GOTERM_BP_DIRECT	GO:0002009~morphogenesis of an epithelium	2	3.125	0.05128250313513543	CA2, CA9	64	14	16792	37.48214285714286	1.0	0.4790750079205387	0.46329577618665085
GOTERM_BP_DIRECT	GO:0030970~retrograde protein transport, ER to cytosol	2	3.125	0.05128250313513543	VCP, HSP90B1	64	14	16792	37.48214285714286	1.0	0.4790750079205387	0.46329577618665085
GOTERM_BP_DIRECT	GO:0000122~negative regulation of transcription from RNA polymerase II promoter	7	10.9375	0.05245149663786148	KDM1A, PARP1, HDAC1, ESR1, RELA, ESR2, VEGFA	64	720	16792	2.5508680555555556	1.0	0.48343089193284133	0.46750819100916124
GOTERM_BP_DIRECT	GO:0010468~regulation of gene expression	3	4.6875	0.05423481090690154	CDK6, PIK3CA, AHR	64	100	16792	7.87125	1.0	0.48343089193284133	0.46750819100916124
GOTERM_BP_DIRECT	GO:0050930~induction of positive chemotaxis	2	3.125	0.05484485873712015	PGF, VEGFA	64	15	16792	34.983333333333334	1.0	0.48343089193284133	0.46750819100916124
GOTERM_BP_DIRECT	GO:0048714~positive regulation of oligodendrocyte differentiation	2	3.125	0.05484485873712015	HDAC1, MTOR	64	15	16792	34.983333333333334	1.0	0.48343089193284133	0.46750819100916124
GOTERM_BP_DIRECT	GO:1904707~positive regulation of vascular smooth muscle cell proliferation	2	3.125	0.05484485873712015	MMP2, MMP9	64	15	16792	34.983333333333334	1.0	0.48343089193284133	0.46750819100916124
GOTERM_BP_DIRECT	GO:0006691~leukotriene metabolic process	2	3.125	0.05484485873712015	ABCC1, ALOX15	64	15	16792	34.983333333333334	1.0	0.48343089193284133	0.46750819100916124
GOTERM_BP_DIRECT	GO:0008631~intrinsic apoptotic signaling pathway in response to oxidative stress	2	3.125	0.05484485873712015	MELK, PDK1	64	15	16792	34.983333333333334	1.0	0.48343089193284133	0.46750819100916124
GOTERM_BP_DIRECT	GO:0006281~DNA repair	4	6.25	0.05825952431224251	VCP, PARP1, CHEK1, MTOR	64	235	16792	4.465957446808511	1.0	0.49476508629261534	0.4784690724714496
GOTERM_BP_DIRECT	GO:0030949~positive regulation of vascular endothelial growth factor receptor signaling pathway	2	3.125	0.05839404952584389	PRKCB, VEGFA	64	16	16792	32.796875	1.0	0.49476508629261534	0.4784690724714496
GOTERM_BP_DIRECT	GO:0008209~androgen metabolic process	2	3.125	0.05839404952584389	ESR1, CYP19A1	64	16	16792	32.796875	1.0	0.49476508629261534	0.4784690724714496
GOTERM_BP_DIRECT	GO:0010569~regulation of double-strand break repair via homologous recombination	2	3.125	0.05839404952584389	KDM1A, CHEK1	64	16	16792	32.796875	1.0	0.49476508629261534	0.4784690724714496
GOTERM_BP_DIRECT	GO:0010592~positive regulation of lamellipodium assembly	2	3.125	0.05839404952584389	HSP90AA1, MTOR	64	16	16792	32.796875	1.0	0.49476508629261534	0.4784690724714496
GOTERM_BP_DIRECT	GO:0048015~phosphatidylinositol-mediated signaling	3	4.6875	0.060116010231387684	PIK3CA, AKT1, MTOR	64	106	16792	7.425707547169811	1.0	0.5054369167915903	0.4887894062659752
GOTERM_BP_DIRECT	GO:1901216~positive regulation of neuron death	2	3.125	0.061930123373591744	PARP1, MTOR	64	17	16792	30.867647058823525	1.0	0.5128001882373923	0.49591015459004906
GOTERM_BP_DIRECT	GO:0002407~dendritic cell chemotaxis	2	3.125	0.061930123373591744	CCR1, CXCR2	64	17	16792	30.867647058823525	1.0	0.5128001882373923	0.49591015459004906
GOTERM_BP_DIRECT	GO:0006979~response to oxidative stress	3	4.6875	0.06415365899314386	IDH1, AKT1, PTGS2	64	110	16792	7.155681818181819	1.0	0.5232832035784047	0.5060478922071124
GOTERM_BP_DIRECT	GO:0009615~response to virus	3	4.6875	0.06415365899314386	CDK6, SRC, ODC1	64	110	16792	7.155681818181819	1.0	0.5232832035784047	0.5060478922071124
GOTERM_BP_DIRECT	GO:0042462~eye photoreceptor cell development	2	3.125	0.06545312797848206	PRKCI, VEGFA	64	18	16792	29.15277777777778	1.0	0.5260313888270653	0.5087055608327613
GOTERM_BP_DIRECT	GO:0033280~response to vitamin D	2	3.125	0.06545312797848206	TYR, PTGS2	64	18	16792	29.15277777777778	1.0	0.5260313888270653	0.5087055608327613
GOTERM_BP_DIRECT	GO:0008637~apoptotic mitochondrial changes	2	3.125	0.06896311086603654	AKT1, MCL1	64	19	16792	27.61842105263158	1.0	0.5384048584041281	0.5206714870385759
GOTERM_BP_DIRECT	GO:0043536~positive regulation of blood vessel endothelial cell migration	2	3.125	0.06896311086603654	AKT1, VEGFA	64	19	16792	27.61842105263158	1.0	0.5384048584041281	0.5206714870385759
GOTERM_BP_DIRECT	GO:0045672~positive regulation of osteoclast differentiation	2	3.125	0.06896311086603654	CCR1, CA2	64	19	16792	27.61842105263158	1.0	0.5384048584041281	0.5206714870385759
GOTERM_BP_DIRECT	GO:0006855~drug transmembrane transport	2	3.125	0.06896311086603654	ABCB1, ABCG2	64	19	16792	27.61842105263158	1.0	0.5384048584041281	0.5206714870385759
GOTERM_BP_DIRECT	GO:0007267~cell-cell signaling	4	6.25	0.07010255112268865	CCR1, AR, ESR2, PGF	64	254	16792	4.131889763779528	1.0	0.5427079206863369	0.5248328199135024
GOTERM_BP_DIRECT	GO:0006801~superoxide metabolic process	2	3.125	0.07246011939134904	NOS2, NOX4	64	20	16792	26.2375	1.0	0.5427079206863369	0.5248328199135024
GOTERM_BP_DIRECT	GO:0014911~positive regulation of smooth muscle cell migration	2	3.125	0.07246011939134904	SRC, NOX4	64	20	16792	26.2375	1.0	0.5427079206863369	0.5248328199135024
GOTERM_BP_DIRECT	GO:0048545~response to steroid hormone	2	3.125	0.07246011939134904	CA2, IDH1	64	20	16792	26.2375	1.0	0.5427079206863369	0.5248328199135024
GOTERM_BP_DIRECT	GO:0071375~cellular response to peptide hormone stimulus	2	3.125	0.07246011939134904	SRC, RELA	64	20	16792	26.2375	1.0	0.5427079206863369	0.5248328199135024
GOTERM_BP_DIRECT	GO:0044267~cellular protein metabolic process	3	4.6875	0.07249346424538443	BACE1, MMP2, PLG	64	118	16792	6.670550847457627	1.0	0.5427079206863369	0.5248328199135024
GOTERM_BP_DIRECT	GO:0010628~positive regulation of gene expression	4	6.25	0.07539224829864927	AR, CDK6, MTOR, VEGFA	64	262	16792	4.005725190839695	1.0	0.5497153073871173	0.5316094052224912
GOTERM_BP_DIRECT	GO:0006471~protein ADP-ribosylation	2	3.125	0.07594420074607018	PARP1, TNKS	64	21	16792	24.988095238095237	1.0	0.5497153073871173	0.5316094052224912
GOTERM_BP_DIRECT	GO:0031954~positive regulation of protein autophosphorylation	2	3.125	0.07594420074607018	SRC, VEGFA	64	21	16792	24.988095238095237	1.0	0.5497153073871173	0.5316094052224912
GOTERM_BP_DIRECT	GO:0071480~cellular response to gamma radiation	2	3.125	0.07594420074607018	KDM1A, NOX4	64	21	16792	24.988095238095237	1.0	0.5497153073871173	0.5316094052224912
GOTERM_BP_DIRECT	GO:1900182~positive regulation of protein localization to nucleus	2	3.125	0.07594420074607018	SRC, AKT1	64	21	16792	24.988095238095237	1.0	0.5497153073871173	0.5316094052224912
GOTERM_BP_DIRECT	GO:0050900~leukocyte migration	3	4.6875	0.07678876552529772	PIK3CA, SRC, MMP9	64	122	16792	6.451844262295082	1.0	0.5521718468365159	0.5339850339489453
GOTERM_BP_DIRECT	GO:0051000~positive regulation of nitric-oxide synthase activity	2	3.125	0.07941540194708978	AKT1, ESR1	64	22	16792	23.85227272727273	1.0	0.5600066730849621	0.5415618055359606
GOTERM_BP_DIRECT	GO:0045453~bone resorption	2	3.125	0.07941540194708978	SRC, NOX4	64	22	16792	23.85227272727273	1.0	0.5600066730849621	0.5415618055359606
GOTERM_BP_DIRECT	GO:0031334~positive regulation of protein complex assembly	2	3.125	0.07941540194708978	VCP, VEGFA	64	22	16792	23.85227272727273	1.0	0.5600066730849621	0.5415618055359606
GOTERM_BP_DIRECT	GO:0098609~cell-cell adhesion	4	6.25	0.08154994253906184	PTPN1, LDHA, FASN, IDH1	64	271	16792	3.872693726937269	1.0	0.5713723538153499	0.5525531363063356
GOTERM_BP_DIRECT	GO:0038096~Fc-gamma receptor signaling pathway involved in phagocytosis	3	4.6875	0.08226883323825852	HSP90AA1, PIK3CA, SRC	64	127	16792	6.197834645669292	1.0	0.5727378008243093	0.5538736097633074
GOTERM_BP_DIRECT	GO:0035924~cellular response to vascular endothelial growth factor stimulus	2	3.125	0.08287376984727965	AKT1, VEGFA	64	23	16792	22.815217391304348	1.0	0.5732976610321308	0.5544150299276873
GOTERM_BP_DIRECT	GO:0045742~positive regulation of epidermal growth factor receptor signaling pathway	2	3.125	0.08631935112741461	AKT1, MMP9	64	24	16792	21.864583333333332	1.0	0.589669067389151	0.5702472133854828
GOTERM_BP_DIRECT	GO:0071353~cellular response to interleukin-4	2	3.125	0.08631935112741461	ARG1, FASN	64	24	16792	21.864583333333332	1.0	0.589669067389151	0.5702472133854828
GOTERM_BP_DIRECT	GO:0007569~cell aging	2	3.125	0.08975219230581305	NOX4, MTOR	64	25	16792	20.99	1.0	0.6093114670202091	0.5892426538338161
GOTERM_BP_DIRECT	GO:0050999~regulation of nitric-oxide synthase activity	2	3.125	0.09317233973209096	HSP90AA1, AKT1	64	26	16792	20.182692307692307	1.0	0.6286257242418236	0.6079207598569145
GOTERM_BP_DIRECT	GO:0035987~endodermal cell differentiation	2	3.125	0.09657983958726161	MMP2, MMP9	64	27	16792	19.435185185185187	1.0	0.6476181881526193	0.6262876714339604
GOTERM_BP_DIRECT	GO:0061418~regulation of transcription from RNA polymerase II promoter in response to hypoxia	2	3.125	0.09997473789498364	CA9, VEGFA	64	28	16792	18.74107142857143	1.0	0.6622569001164673	0.6404442300302892
GOTERM_BP_DIRECT	GO:0040007~growth	2	3.125	0.09997473789498364	MTOR, VEGFA	64	28	16792	18.74107142857143	1.0	0.6622569001164673	0.6404442300302892
