# Supplementary material for: Network Pharmacology and Bioinformatics Analysis to Identify the Molecular Targets and its Biological Mechanisms of Sciadopitysin against Glioblastoma
Source: J Cancer. 2024 May 13;15(12):3675–83. doi: 10.7150/jca.94202 (PMC11190769; doi:10.7150/jca.94202)
Supplement: Supplementary file 2 — Raw data. [file jcav15p3675s2.zip › RawData/Figure 2 rawdata/Gene Ontology analysis/CC chart_C6E7DEC14D871621599530235.txt]

Category	Term	Count	%	PValue	Genes	List Total	Pop Hits	Pop Total	Fold Enrichment	Bonferroni	Benjamini	FDR
GOTERM_CC_DIRECT	GO:0005829~cytosol	31	48.4375	8.723994235807841E-8	VCP, TNKS, HDAC1, SRC, ODC1, ALOX15, AKR1B1, RELA, HSP90B1, LDHA, CA2, CHEK1, AKT1, MCL1, PRKCG, PTPN1, CBR1, PRKCI, HSP90AA1, NOS2, CSNK2A1, PRKCB, ARG1, IDH1, TYR, MTOR, AR, AKR1B10, CDK6, PIK3CA, FASN	64	3315	18224	2.6628205128205127	1.3434861464212133E-5	1.3434951123144074E-5	1.2213591930130977E-5
GOTERM_CC_DIRECT	GO:0048471~perinuclear region of cytoplasm	12	18.75	8.094897272790462E-6	KCNH2, PRKCG, VCP, HSP90AA1, NOS2, HDAC1, SRC, ODC1, AKR1B1, NOX4, TYR, HSP90B1	64	621	18224	5.5024154589371985	0.0012458425186885336	6.233070900048656E-4	5.666428090953323E-4
GOTERM_CC_DIRECT	GO:0005886~plasma membrane	29	45.3125	9.852954482379008E-5	ABCB1, SRC, ALOX15, PLG, HSP90B1, CA2, CXCR2, AKT1, CD38, CA9, CA12, CCR1, PRKCG, KCNH2, PTPN1, ABCC1, PRKCI, HSP90AA1, CSNK2A1, PRKCB, DAPK1, MMP2, ESR1, BACE1, AR, MELK, PIK3CA, FASN, ABCG2	64	4121	18224	2.0038218878912883	0.015059747956292058	0.00403226608770788	0.0036656964433707997
GOTERM_CC_DIRECT	GO:0016020~membrane	20	31.25	1.0473418409630857E-4	KCNH2, BCHE, TRAP1, ABCC1, HSP90AA1, ABCB1, PARP1, ALOX15, ESR1, CYP19A1, MTOR, PGF, HSP90B1, VEGFA, LDHA, MELK, FASN, CXCR2, CD38, MCL1	64	2200	18224	2.5886363636363634	0.016000518678190967	0.00403226608770788	0.0036656964433707997
GOTERM_CC_DIRECT	GO:0005654~nucleoplasm	22	34.375	2.7968050383308E-4	TRAP1, VCP, HSP90AA1, PARP1, CSNK2A1, KDM1A, PRKCB, HDAC1, MPG, AKR1B1, AHR, ESR1, MTOR, RELA, ESR2, AR, WEE1, CDK6, CHEK1, AKT1, TOP1, MCL1	64	2784	18224	2.250179597701149	0.04216219553073086	0.008614159518058865	0.00783105410732624
GOTERM_CC_DIRECT	GO:0043234~protein complex	8	12.5	5.333482011084356E-4	AR, PRKCI, HSP90AA1, KDM1A, PARP1, HDAC1, AKT1, PTGS2	64	412	18224	5.5291262135922326	0.07887316171851222	0.013689270495116514	0.012444791359196829
GOTERM_CC_DIRECT	GO:0005634~nucleus	32	50.0	8.743581213506947E-4	VCP, KDM1A, HDAC1, SRC, AHR, PTGS2, RELA, HSP90B1, LDHA, CHEK1, AKT1, CD38, MCL1, PRKCG, PRKCI, HSP90AA1, PARP1, NOS2, CSNK2A1, PRKCB, ARG1, MMP2, TYR, ESR1, MTOR, ESR2, AR, WEE1, MELK, CDK6, TOP1, ABCG2	64	5415	18224	1.6827331486611266	0.1260307191278235	0.01923587866971528	0.017487162427013894
GOTERM_CC_DIRECT	GO:0070062~extracellular exosome	20	31.25	0.0023239083453771036	CBR1, TRAP1, ABCC1, PRKCI, VCP, HSP90AA1, ABCB1, PRKCB, SRC, ARG1, IDH1, AKR1B1, PLG, MMP9, HSP90B1, LDHA, AKR1B10, CA2, FASN, CD38	64	2811	18224	2.025969405905372	0.3011354783503952	0.0443991017582778	0.040362819780252544
GOTERM_CC_DIRECT	GO:0009986~cell surface	8	12.5	0.0025947527001590922	BACE1, KCNH2, HSP90AA1, ABCB1, CXCR2, CD38, PLG, VEGFA	64	542	18224	4.202952029520295	0.3297545131745522	0.0443991017582778	0.040362819780252544
GOTERM_CC_DIRECT	GO:0000790~nuclear chromatin	5	7.8125	0.004463336239780885	AR, KDM1A, HDAC1, ESR1, RELA	64	193	18224	7.376943005181348	0.49786803036652005	0.06873537809262563	0.062486707356932396
GOTERM_CC_DIRECT	GO:0042470~melanosome	4	6.25	0.005157101892544807	HSP90AA1, FASN, TYR, HSP90B1	64	101	18224	11.277227722772277	0.548982270356474	0.07071089245135569	0.06428262950123242
GOTERM_CC_DIRECT	GO:0005739~mitochondrion	12	18.75	0.005509939671534209	TRAP1, PARP1, MAOA, SRC, FASN, IDH1, MMP2, NOX4, AKT1, ESR2, MCL1, PDK1	64	1331	18224	2.5672426746806916	0.5729597502724635	0.07071089245135569	0.06428262950123242
GOTERM_CC_DIRECT	GO:0043005~neuron projection	5	7.8125	0.009122991036320294	HSP90AA1, HDAC1, SRC, ARG1, PTGS2	64	237	18224	6.007383966244726	0.7561954735434148	0.10807235535333272	0.09824759577575702
GOTERM_CC_DIRECT	GO:0005741~mitochondrial outer membrane	4	6.25	0.01487562157069976	MAOA, ARG1, MTOR, MCL1	64	149	18224	7.644295302013423	0.9005455454433366	0.16363183727769737	0.1487562157069976
GOTERM_CC_DIRECT	GO:0005737~cytoplasm	27	42.1875	0.02130615930678953	VCP, HDAC1, SRC, ODC1, AKR1B1, AHR, PTGS2, RELA, LDHA, CA2, AKT1, MCL1, PRKCI, HSP90AA1, NOS2, PRKCB, DAPK1, ARG1, IDH1, TYR, ESR1, MTOR, VEGFA, AR, WEE1, CDK6, FASN	64	5222	18224	1.4722807353504406	0.963724309183323	0.21070301898512195	0.19154819907738357
GOTERM_CC_DIRECT	GO:0005811~lipid particle	3	4.6875	0.02189122275170098	TRAP1, VCP, ALOX15	64	66	18224	12.943181818181818	0.9669156926302261	0.21070301898512195	0.19154819907738357
GOTERM_CC_DIRECT	GO:0016323~basolateral plasma membrane	4	6.25	0.02441567745087776	HSP90AA1, ABCC1, CA2, CA9	64	180	18224	6.3277777777777775	0.9777781019331704	0.2179022641053335	0.198092967368485
GOTERM_CC_DIRECT	GO:0005913~cell-cell adherens junction	5	7.8125	0.0254690958045195	PTPN1, LDHA, SRC, FASN, IDH1	64	323	18224	4.407894736842105	0.9811841059888915	0.2179022641053335	0.198092967368485
GOTERM_CC_DIRECT	GO:0005788~endoplasmic reticulum lumen	4	6.25	0.02881620834084249	BACE1, BCHE, PTGS2, HSP90B1	64	192	18224	5.932291666666667	0.9889230661152242	0.2248456007845474	0.20440509162231582
GOTERM_CC_DIRECT	GO:0005667~transcription factor complex	4	6.25	0.029200727374616545	KDM1A, PARP1, AHR, RELA	64	193	18224	5.901554404145078	0.9895784069967015	0.2248456007845474	0.20440509162231582
GOTERM_CC_DIRECT	GO:0043220~Schmidt-Lanterman incisure	2	3.125	0.04071608634783932	PRKCI, AKR1B1	64	12	18224	47.458333333333336	0.9983409368531883	0.2948396725454524	0.26803606595041124
GOTERM_CC_DIRECT	GO:0005764~lysosome	4	6.25	0.04340924537352379	AKR1B10, SRC, TYR, MTOR	64	226	18224	5.039823008849558	0.9989239521434542	0.2948396725454524	0.26803606595041124
GOTERM_CC_DIRECT	GO:0016580~Sin3 complex	2	3.125	0.04403449654899613	CSNK2A1, HDAC1	64	13	18224	43.807692307692314	0.9990270242792415	0.2948396725454524	0.26803606595041124
GOTERM_CC_DIRECT	GO:0005942~phosphatidylinositol 3-kinase complex	2	3.125	0.04734160910311572	PIK3CA, MTOR	64	14	18224	40.67857142857142	0.9994294045008575	0.3037753250783259	0.27615938643484167
GOTERM_CC_DIRECT	GO:0071682~endocytic vesicle lumen	2	3.125	0.05392209252716664	HSP90AA1, HSP90B1	64	16	18224	35.59375	0.9998037802276899	0.33216008996734653	0.3019637181521332
GOTERM_CC_DIRECT	GO:0016581~NuRD complex	2	3.125	0.0604578378857713	CSNK2A1, HDAC1	64	18	18224	31.638888888888886	0.9999325307033873	0.3580964244003377	0.32554220400030703
GOTERM_CC_DIRECT	GO:0005578~proteinaceous extracellular matrix	4	6.25	0.06560972566796436	MMP12, MMP2, MMP9, VEGFA	64	268	18224	4.25	0.9999710692529179	0.37421843529135224	0.34019857753759297
GOTERM_CC_DIRECT	GO:0042629~mast cell granule	2	3.125	0.07017822620118201	CXCR2, AKR1B1	64	21	18224	27.11904761904762	0.9999863994761916	0.38598024410650106	0.3508911310059101
GOTERM_CC_DIRECT	GO:0000784~nuclear chromosome, telomeric region	3	4.6875	0.07442386376660123	KDM1A, PARP1, TNKS	64	130	18224	6.571153846153846	0.9999932784269651	0.3952163800019514	0.3592876181835922
GOTERM_CC_DIRECT	GO:0016324~apical plasma membrane	4	6.25	0.07959309870149689	PRKCI, HSP90AA1, ABCB1, NOX4	64	291	18224	3.9140893470790377	0.9999971627381138	0.40857790666768407	0.3714344606069855
GOTERM_CC_DIRECT	GO:0005615~extracellular space	9	14.0625	0.09156687678336911	CA2, ARG1, MMP2, CHEK1, AKR1B1, PLG, MMP9, PGF, VEGFA	64	1347	18224	1.9025612472160356	0.999999622326945	0.4548806136980272	0.4135278306345702
GOTERM_CC_DIRECT	GO:0043209~myelin sheath	3	4.6875	0.0971390520661074	VCP, HSP90AA1, CA2	64	152	18224	5.620065789473684	0.9999998535754955	0.4674816880681419	0.4249833527892199
