# Supplementary material for: Network Pharmacology and Bioinformatics Analysis to Identify the Molecular Targets and its Biological Mechanisms of Sciadopitysin against Glioblastoma
Source: J Cancer. 2024 May 13;15(12):3675–83. doi: 10.7150/jca.94202 (PMC11190769; doi:10.7150/jca.94202)
Supplement: Supplementary file 2 — Raw data. [file jcav15p3675s2.zip › RawData/Figure 2 rawdata/Gene Ontology analysis/MF chart_C6E7DEC14D871621599213395.txt]

Category	Term	Count	%	PValue	Genes	List Total	Pop Hits	Pop Total	Fold Enrichment	Bonferroni	Benjamini	FDR
GOTERM_MF_DIRECT	GO:0019899~enzyme binding	12	18.75	3.681329076129889E-8	BACE1, PTPN1, BCHE, AR, KDM1A, PARP1, HDAC1, SRC, AKT1, PTGS2, ESR1, ESR2	64	333	16881	9.505067567567568	1.1191177971991983E-5	1.1191240391434864E-5	1.0234094831641093E-5
GOTERM_MF_DIRECT	GO:0004672~protein kinase activity	12	18.75	7.909536082454592E-8	PRKCG, PRKCI, WEE1, MELK, CSNK2A1, SRC, PRKCB, DAPK1, CHEK1, AKT1, MTOR, PDK1	64	359	16881	8.816678272980502	2.4044701560699266E-5	1.202249484533098E-5	1.0994255154611883E-5
GOTERM_MF_DIRECT	GO:0005524~ATP binding	21	32.8125	2.546738076659311E-7	PRKCG, TRAP1, ABCC1, PRKCI, VCP, HSP90AA1, ABCB1, CSNK2A1, PRKCB, DAPK1, SRC, MTOR, HSP90B1, WEE1, MELK, CDK6, PIK3CA, CHEK1, AKT1, PDK1, ABCG2	64	1495	16881	3.7050689799331105	7.741785048565042E-5	2.5806945843481014E-5	2.3599772843709614E-5
GOTERM_MF_DIRECT	GO:0016301~kinase activity	9	14.0625	3.0239626254899315E-6	WEE1, CSNK2A1, PIK3CA, SRC, DAPK1, CHEK1, AKT1, MTOR, PDK1	64	241	16881	9.85016856846473	9.188636141527207E-4	2.298211595372348E-4	2.1016540247155023E-4
GOTERM_MF_DIRECT	GO:0005515~protein binding	51	79.6875	6.432928106782003E-6	KDM1A, MPG, AHR, CA2, CHEK1, AKT1, PDK1, KCNH2, PRKCI, HSP90AA1, PARP1, CSNK2A1, PRKCB, DAPK1, MMP2, MMP9, PGF, BACE1, AR, MELK, PIK3CA, TOP1, ABCG2, VCP, ABCB1, SRC, TNKS, HDAC1, ODC1, ALOX15, PLG, PTGS2, RELA, HSP90B1, LDHA, CXCR2, MCL1, CCR1, PTPN1, TRAP1, NOS2, TYR, ESR1, MTOR, ESR2, VEGFA, WEE1, AKR1B10, CDK6, FASN, NOX4	64	8785	16881	1.5312517785998863	0.001953705462723998	3.9112202889234575E-4	3.576708027370794E-4
GOTERM_MF_DIRECT	GO:0042803~protein homodimerization activity	13	20.3125	1.3695770042947479E-5	KCNH2, HSP90AA1, NOS2, IDH1, ODC1, TYR, PTGS2, PGF, RELA, VEGFA, FASN, MCL1, ABCG2	64	730	16881	4.697196061643836	0.004154887077792324	6.939190155093389E-4	6.345706786565666E-4
GOTERM_MF_DIRECT	GO:0004674~protein serine/threonine kinase activity	9	14.0625	7.474213465452978E-5	PRKCI, MELK, CSNK2A1, PIK3CA, PRKCB, DAPK1, CHEK1, AKT1, MTOR	64	376	16881	6.3135388962765955	0.02246624730555713	0.0032459441335681506	0.0029683304905656115
GOTERM_MF_DIRECT	GO:0042802~identical protein binding	12	18.75	9.097098445807768E-5	KCNH2, BCHE, LDHA, VCP, HSP90AA1, PARP1, DAPK1, AKT1, ESR1, MMP9, RELA, VEGFA	64	749	16881	4.225884512683578	0.027277499393403848	0.003456897409406952	0.0031612417099181997
GOTERM_MF_DIRECT	GO:0008270~zinc ion binding	14	21.875	3.183358447688713E-4	CA12, PRKCG, PTPN1, PARP1, PRKCB, TNKS, MMP2, ESR1, MMP9, ESR2, MMP12, AR, CA2, CA9	64	1169	16881	3.1588697604790417	0.09225293631571385	0.009847716172367047	0.009005477289204077
GOTERM_MF_DIRECT	GO:0004879~RNA polymerase II transcription factor activity, ligand-activated sequence-specific DNA binding	4	6.25	3.2393803198575813E-4	AR, AHR, ESR1, ESR2	64	36	16881	29.307291666666664	0.09379806858576456	0.009847716172367047	0.009005477289204077
GOTERM_MF_DIRECT	GO:0030235~nitric-oxide synthase regulator activity	3	4.6875	3.7830148874841955E-4	HSP90AA1, AKT1, ESR1	64	8	16881	98.912109375	0.10865650639398394	0.01045487750722905	0.009560710352005513
GOTERM_MF_DIRECT	GO:0008134~transcription factor binding	7	10.9375	6.539550249341247E-4	AR, KDM1A, PARP1, HDAC1, AHR, ESR1, RELA	64	284	16881	6.501265404929578	0.1803413942154699	0.01656686063166449	0.015149958077640555
GOTERM_MF_DIRECT	GO:0016491~oxidoreductase activity	6	9.375	8.94056423157576E-4	KDM1A, MAOA, FASN, AKR1B1, NOX4, TYR	64	200	16881	7.91296875	0.23808076849489757	0.020907165587684854	0.0191190527413697
GOTERM_MF_DIRECT	GO:0004089~carbonate dehydratase activity	3	4.6875	0.0012118519492066797	CA12, CA2, CA9	64	14	16881	56.52120535714286	0.3083162233796266	0.026314499468487903	0.02406391727710407
GOTERM_MF_DIRECT	GO:0004697~protein kinase C activity	3	4.6875	0.0013949322571258874	PRKCG, PRKCI, PRKCB	64	15	16881	52.753125000000004	0.34580869079222665	0.028270627077751315	0.025852744498733114
GOTERM_MF_DIRECT	GO:0020037~heme binding	5	7.8125	0.001707110213962901	NOS2, SRC, NOX4, PTGS2, CYP19A1	64	137	16881	9.626482664233578	0.4051255904230864	0.03243509406529512	0.029661039967605406
GOTERM_MF_DIRECT	GO:0003682~chromatin binding	7	10.9375	0.0033193689256944057	AR, KDM1A, HDAC1, PRKCB, TOP1, ESR1, RELA	64	391	16881	4.722146739130435	0.6360601370634323	0.059358126671241136	0.05428144478488498
GOTERM_MF_DIRECT	GO:0005496~steroid binding	3	4.6875	0.004530644657677213	AR, ESR1, ESR2	64	27	16881	29.307291666666668	0.748533499379737	0.0765175542185485	0.06997328971301474
GOTERM_MF_DIRECT	GO:0047485~protein N-terminus binding	4	6.25	0.005691903038043188	CSNK2A1, PARP1, HDAC1, RELA	64	97	16881	10.876932989690722	0.8236494934011859	0.09107044860869101	0.08328152866189507
GOTERM_MF_DIRECT	GO:0042826~histone deacetylase binding	4	6.25	0.006541719750480258	HSP90AA1, PARP1, HDAC1, RELA	64	102	16881	10.34375	0.8640157236237178	0.09943414020729992	0.0909299045316756
GOTERM_MF_DIRECT	GO:0038052~RNA polymerase II transcription factor activity, estrogen-activated sequence-specific DNA binding	2	3.125	0.007450305189258178	ESR1, ESR2	64	2	16881	263.765625	0.8970356008830607	0.10785203702545172	0.09862784964827492
GOTERM_MF_DIRECT	GO:0044212~transcription regulatory region DNA binding	5	7.8125	0.008213753668836431	AR, KDM1A, HDAC1, AHR, RELA	64	213	16881	6.191681338028169	0.9185114216095415	0.11349914160573978	0.10379197817893308
GOTERM_MF_DIRECT	GO:0051287~NAD binding	3	4.6875	0.008838420571312795	LDHA, PARP1, IDH1	64	38	16881	20.823601973684212	0.9327154186683012	0.11682086320343868	0.10682960516630248
GOTERM_MF_DIRECT	GO:0050473~arachidonate 15-lipoxygenase activity	2	3.125	0.011154945913164085	ALOX15, PTGS2	64	3	16881	175.84375	0.9669640589744655	0.13641266176554212	0.1247457893776997
GOTERM_MF_DIRECT	GO:0001046~core promoter sequence-specific DNA binding	3	4.6875	0.011218146526771557	TOP1, ESR1, ESR2	64	43	16881	18.402252906976745	0.9675997627340782	0.13641266176554212	0.1247457893776997
GOTERM_MF_DIRECT	GO:0042626~ATPase activity, coupled to transmembrane movement of substances	3	4.6875	0.01172433268773464	ABCC1, ABCB1, ABCG2	64	44	16881	17.984019886363637	0.9722704269095764	0.13708450527197424	0.12536017258423962
GOTERM_MF_DIRECT	GO:0004715~non-membrane spanning protein tyrosine kinase activity	3	4.6875	0.012766312220389294	WEE1, MELK, SRC	64	46	16881	17.20210597826087	0.9798780608482158	0.1386056755356552	0.1267512427595794
GOTERM_MF_DIRECT	GO:0005080~protein kinase C binding	3	4.6875	0.012766312220389294	SRC, PRKCB, AKT1	64	46	16881	17.20210597826087	0.9798780608482158	0.1386056755356552	0.1267512427595794
GOTERM_MF_DIRECT	GO:0001085~RNA polymerase II transcription factor binding	3	4.6875	0.013301949107673485	AR, KDM1A, HDAC1	64	47	16881	16.836103723404253	0.9829384622010751	0.1394411216804393	0.12751523627355962
GOTERM_MF_DIRECT	GO:0005172~vascular endothelial growth factor receptor binding	2	3.125	0.014845977931830512	PGF, VEGFA	64	4	16881	131.8828125	0.9894011933617075	0.14103679035238986	0.12897443328277758
GOTERM_MF_DIRECT	GO:0004698~calcium-dependent protein kinase C activity	2	3.125	0.014845977931830512	PRKCG, PRKCB	64	4	16881	131.8828125	0.9894011933617075	0.14103679035238986	0.12897443328277758
GOTERM_MF_DIRECT	GO:0034056~estrogen response element binding	2	3.125	0.014845977931830512	ESR1, ESR2	64	4	16881	131.8828125	0.9894011933617075	0.14103679035238986	0.12897443328277758
GOTERM_MF_DIRECT	GO:0008559~xenobiotic-transporting ATPase activity	2	3.125	0.01852345043211685	ABCB1, ABCG2	64	5	16881	105.50625	0.9965998510176381	0.16110489497122876	0.14732618684868948
GOTERM_MF_DIRECT	GO:0030284~estrogen receptor activity	2	3.125	0.01852345043211685	ESR1, ESR2	64	5	16881	105.50625	0.9965998510176381	0.16110489497122876	0.14732618684868948
GOTERM_MF_DIRECT	GO:0003707~steroid hormone receptor activity	3	4.6875	0.018548260934187523	AR, ESR1, ESR2	64	56	16881	14.130301339285715	0.9966258804664823	0.16110489497122876	0.14732618684868948
GOTERM_MF_DIRECT	GO:0098641~cadherin binding involved in cell-cell adhesion	5	7.8125	0.02301923722308373	PTPN1, LDHA, SRC, FASN, IDH1	64	290	16881	4.547683189655173	0.999157930863688	0.19007870463756377	0.1738219733198774
GOTERM_MF_DIRECT	GO:0019903~protein phosphatase binding	3	4.6875	0.02313457918286138	VCP, HSP90AA1, HSP90B1	64	63	16881	12.560267857142858	0.9991876186418378	0.19007870463756377	0.1738219733198774
GOTERM_MF_DIRECT	GO:0050660~flavin adenine dinucleotide binding	3	4.6875	0.023824244899319662	KDM1A, NOS2, NOX4	64	64	16881	12.364013671875	0.9993445837823816	0.1905939591945573	0.17429316005291753
GOTERM_MF_DIRECT	GO:0046982~protein heterodimerization activity	6	9.375	0.0295517137864493	AHR, TYR, RELA, PGF, MCL1, VEGFA	64	465	16881	3.4034274193548386	0.9998904508998908	0.2303518202841176	0.21065067775981808
GOTERM_MF_DIRECT	GO:0016887~ATPase activity	4	6.25	0.030967133499086384	VCP, HSP90AA1, ABCC1, ABCG2	64	183	16881	5.765368852459016	0.9999297079541623	0.23535021459305652	0.21522157781865037
GOTERM_MF_DIRECT	GO:0019904~protein domain specific binding	4	6.25	0.04269938701868705	PRKCI, VCP, PLG, MTOR	64	208	16881	5.072415865384615	0.9999982674154052	0.30920292053545567	0.28275793391071274
GOTERM_MF_DIRECT	GO:0005102~receptor binding	5	7.8125	0.04271882454766164	AR, NOS2, SRC, IDH1, PLG	64	353	16881	3.736057011331445	0.9999982780770811	0.30920292053545567	0.28275793391071274
GOTERM_MF_DIRECT	GO:0009055~electron carrier activity	3	4.6875	0.044507352546148585	AKR1B1, NOX4, CYP19A1	64	90	16881	8.7921875	0.9999990247538462	0.31465663195416677	0.28774520948440246
GOTERM_MF_DIRECT	GO:0019901~protein kinase binding	5	7.8125	0.051715075811179796	TRAP1, PTPN1, PARP1, RELA, MTOR	64	376	16881	3.507521609042553	0.9999999024091168	0.3573041601499695	0.32674525171609053
GOTERM_MF_DIRECT	GO:0004033~aldo-keto reductase (NADP) activity	2	3.125	0.05456309885999443	AKR1B10, AKR1B1	64	15	16881	35.16875	0.9999999608893583	0.36860404563196236	0.3370786996239656
GOTERM_MF_DIRECT	GO:0051082~unfolded protein binding	3	4.6875	0.06356425294229892	TRAP1, HSP90AA1, HSP90B1	64	110	16881	7.193607954545455	0.9999999978654462	0.42007680205345377	0.38414918082519783
GOTERM_MF_DIRECT	GO:0004222~metalloendopeptidase activity	3	4.6875	0.0666253435075951	MMP12, MMP2, MMP9	64	113	16881	7.00262721238938	0.9999999992110938	0.4309383920491257	0.3940818190449242
GOTERM_MF_DIRECT	GO:0004252~serine-type endopeptidase activity	4	6.25	0.06988061305827617	MMP12, MMP2, PLG, MMP9	64	255	16881	4.1375	0.9999999997272506	0.44257721603574907	0.4047252172958495
GOTERM_MF_DIRECT	GO:0033613~activating transcription factor binding	2	3.125	0.0790127011247645	HDAC1, RELA	64	22	16881	23.978693181818183	0.9999999999864135	0.4902012477944573	0.4482761410751945
GOTERM_MF_DIRECT	GO:0004713~protein tyrosine kinase activity	3	4.6875	0.08820593264472062	HSP90AA1, WEE1, SRC	64	133	16881	5.949600563909775	0.9999999999993564	0.5362920704799014	0.49042498550464664
GOTERM_MF_DIRECT	GO:0046875~ephrin receptor binding	2	3.125	0.0927034021372362	PTPN1, SRC	64	26	16881	20.28966346153846	0.9999999999998569	0.5511844766206444	0.5040436990149314
GOTERM_MF_DIRECT	GO:0051879~Hsp90 protein binding	2	3.125	0.09609466204241499	CSNK2A1, AHR	64	27	16881	19.538194444444446	0.9999999999999541	0.5511844766206444	0.5040436990149314
GOTERM_MF_DIRECT	GO:0051721~protein phosphatase 2A binding	2	3.125	0.09609466204241499	PTPN1, AKT1	64	27	16881	19.538194444444446	0.9999999999999541	0.5511844766206444	0.5040436990149314
GOTERM_MF_DIRECT	GO:0003950~NAD+ ADP-ribosyltransferase activity	2	3.125	0.0994734466795666	PARP1, TNKS	64	28	16881	18.840401785714285	0.9999999999999853	0.5599986627886713	0.5121040403133243
