# Supplementary material for: Network Pharmacology and Bioinformatics Analysis to Identify the Molecular Targets and its Biological Mechanisms of Sciadopitysin against Glioblastoma
Source: J Cancer. 2024 May 13;15(12):3675–83. doi: 10.7150/jca.94202 (PMC11190769; doi:10.7150/jca.94202)
Supplement: Supplementary file 2 — Raw data. [file jcav15p3675s2.zip › RawData/Figure 2 rawdata/SUM MF BP CC.xlsx]

## Sheet: Sheet1
	GO:0019899~enzyme binding	12	MF
	GO:0004672~protein kinase activity	12
	GO:0005524~ATP binding	21
	GO:0016301~kinase activity	9
	GO:0005515~protein binding	51
	GO:0042803~protein homodimerization activity	13
	GO:0004674~protein serine/threonine kinase activity	9
	GO:0042802~identical protein binding	12
	GO:0008270~zinc ion binding	14
	GO:0004879~RNA polymerase II transcription factor activity, ligand-activated sequence-specific DNA binding	4
	GO:0042493~response to drug	15	BP
	GO:0001666~response to hypoxia	10
	GO:0055114~oxidation-reduction process	13
	GO:0018105~peptidyl-serine phosphorylation	7
	GO:0045429~positive regulation of nitric oxide biosynthetic process	5
	GO:0043066~negative regulation of apoptotic process	10
	GO:0006468~protein phosphorylation	10
	GO:0006950~response to stress	5
	GO:0001938~positive regulation of endothelial cell proliferation	5
	GO:0048010~vascular endothelial growth factor receptor signaling pathway	5
	GO:0005829~cytosol	31	CC
	GO:0048471~perinuclear region of cytoplasm	12
	GO:0005886~plasma membrane	29
	GO:0016020~membrane	20
	GO:0005654~nucleoplasm	22
	GO:0043234~protein complex	8
	GO:0005634~nucleus	32
	GO:0070062~extracellular exosome	20
	GO:0009986~cell surface	8
	GO:0000790~nuclear chromatin	5
