# Supplementary material for: Network Pharmacology and Bioinformatics Analysis to Identify the Molecular Targets and its Biological Mechanisms of Sciadopitysin against Glioblastoma
Source: J Cancer. 2024 May 13;15(12):3675–83. doi: 10.7150/jca.94202 (PMC11190769; doi:10.7150/jca.94202)
Supplement: Supplementary file 2 — Raw data. [file jcav15p3675s2.zip › RawData/Figure 3 rawdata/Fig 3b/Extra-nuclear estrogen signaling string_interactions.tsv]

#node1	node2	node1_string_id	node2_string_id	neighborhood_on_chromosome	gene_fusion	phylogenetic_cooccurrence	homology	coexpression	experimentally_determined_interaction	database_annotated	automated_textmining	combined_score
AKT1	MMP2	9606.ENSP00000451828	9606.ENSP00000219070	0	0	0	0	0.061	0	0	0.833	0.836
AKT1	PIK3CA	9606.ENSP00000451828	9606.ENSP00000263967	0	0	0	0	0.063	0.468	0.900	0.978	0.998
AKT1	HSP90AA1	9606.ENSP00000451828	9606.ENSP00000335153	0	0	0	0	0.061	0.806	0.900	0.920	0.998
AKT1	ESR2	9606.ENSP00000451828	9606.ENSP00000343925	0	0	0	0	0	0.407	0	0.722	0.828
AKT1	MMP9	9606.ENSP00000451828	9606.ENSP00000361405	0	0	0	0	0.061	0	0	0.885	0.887
AKT1	SRC	9606.ENSP00000451828	9606.ENSP00000362680	0	0	0.391	0.562	0.097	0.546	0.900	0.960	0.978
AKT1	ESR1	9606.ENSP00000451828	9606.ENSP00000405330	0	0	0	0	0.055	0.407	0.900	0.867	0.991
ESR1	MMP2	9606.ENSP00000405330	9606.ENSP00000219070	0	0	0	0	0	0	0	0.532	0.532
ESR1	PIK3CA	9606.ENSP00000405330	9606.ENSP00000263967	0	0	0	0	0	0.379	0.900	0.669	0.977
ESR1	HSP90AA1	9606.ENSP00000405330	9606.ENSP00000335153	0	0	0	0	0	0.474	0.900	0.633	0.979
ESR1	ESR2	9606.ENSP00000405330	9606.ENSP00000343925	0	0	0	0.925	0.061	0.379	0.900	0.967	0.941
ESR1	MMP9	9606.ENSP00000405330	9606.ENSP00000361405	0	0	0	0	0	0	0	0.581	0.581
ESR1	SRC	9606.ENSP00000405330	9606.ENSP00000362680	0	0	0	0	0.061	0.520	0.900	0.803	0.990
ESR2	PIK3CA	9606.ENSP00000343925	9606.ENSP00000263967	0	0	0	0	0	0	0.900	0.168	0.913
ESR2	HSP90AA1	9606.ENSP00000343925	9606.ENSP00000335153	0	0	0	0	0	0.474	0.900	0.293	0.959
ESR2	SRC	9606.ENSP00000343925	9606.ENSP00000362680	0	0	0	0	0	0.407	0.900	0.459	0.965
HSP90AA1	MMP2	9606.ENSP00000335153	9606.ENSP00000219070	0	0	0	0	0	0.379	0	0.878	0.921
HSP90AA1	PIK3CA	9606.ENSP00000335153	9606.ENSP00000263967	0	0	0	0	0	0.063	0.900	0.380	0.936
HSP90AA1	MMP9	9606.ENSP00000335153	9606.ENSP00000361405	0	0	0	0	0	0	0	0.407	0.407
HSP90AA1	SRC	9606.ENSP00000335153	9606.ENSP00000362680	0	0	0	0	0	0.473	0.900	0.676	0.981
MMP2	MMP9	9606.ENSP00000219070	9606.ENSP00000361405	0	0	0	0.929	0.061	0	0.900	0.958	0.908
MMP2	SRC	9606.ENSP00000219070	9606.ENSP00000362680	0	0	0	0	0.055	0	0.900	0.748	0.974
MMP9	SRC	9606.ENSP00000361405	9606.ENSP00000362680	0	0	0	0	0.088	0	0.900	0.796	0.979
PIK3CA	SRC	9606.ENSP00000263967	9606.ENSP00000362680	0	0	0	0	0.058	0.124	0.900	0.578	0.960
