# Supplementary material for: Network Pharmacology and Bioinformatics Analysis to Identify the Molecular Targets and its Biological Mechanisms of Sciadopitysin against Glioblastoma
Source: J Cancer. 2024 May 13;15(12):3675–83. doi: 10.7150/jca.94202 (PMC11190769; doi:10.7150/jca.94202)
Supplement: Supplementary file 2 — Raw data. [file jcav15p3675s2.zip › RawData/Figure 3 rawdata/Fig 3b/Interleukin-4 and Interleukin-13 signaling string_interactions.tsv]

#node1	node2	node1_string_id	node2_string_id	neighborhood_on_chromosome	gene_fusion	phylogenetic_cooccurrence	homology	coexpression	experimentally_determined_interaction	database_annotated	automated_textmining	combined_score
AKT1	MMP2	9606.ENSP00000451828	9606.ENSP00000219070	0	0	0	0	0.061	0	0	0.833	0.836
AKT1	HSP90B1	9606.ENSP00000451828	9606.ENSP00000299767	0	0	0	0	0	0.187	0.600	0.601	0.859
AKT1	NOS2	9606.ENSP00000451828	9606.ENSP00000327251	0	0	0	0	0.063	0.065	0.800	0.543	0.909
AKT1	HSP90AA1	9606.ENSP00000451828	9606.ENSP00000335153	0	0	0	0	0.061	0.806	0.900	0.920	0.998
AKT1	PTGS2	9606.ENSP00000451828	9606.ENSP00000356438	0	0	0	0	0.062	0.058	0	0.848	0.854
AKT1	MCL1	9606.ENSP00000451828	9606.ENSP00000358022	0	0	0	0	0	0	0	0.849	0.850
AKT1	MMP9	9606.ENSP00000451828	9606.ENSP00000361405	0	0	0	0	0.061	0	0	0.885	0.887
AKT1	VEGFA	9606.ENSP00000451828	9606.ENSP00000478570	0	0	0	0	0.063	0.342	0	0.950	0.966
ALOX15	PTGS2	9606.ENSP00000458832	9606.ENSP00000356438	0	0	0	0	0.061	0	0.900	0.601	0.959
ALOX15	MMP9	9606.ENSP00000458832	9606.ENSP00000361405	0	0	0	0	0.061	0	0	0.561	0.570
ALOX15	VEGFA	9606.ENSP00000458832	9606.ENSP00000478570	0	0	0	0	0	0	0	0.630	0.630
HSP90AA1	MMP2	9606.ENSP00000335153	9606.ENSP00000219070	0	0	0	0	0	0.379	0	0.878	0.921
HSP90AA1	HSP90B1	9606.ENSP00000335153	9606.ENSP00000299767	0	0	0.449	0.912	0.240	0.172	0.800	0.920	0.879
HSP90AA1	NOS2	9606.ENSP00000335153	9606.ENSP00000327251	0	0	0	0	0.060	0.379	0	0.540	0.708
HSP90AA1	MMP9	9606.ENSP00000335153	9606.ENSP00000361405	0	0	0	0	0	0	0	0.407	0.407
HSP90AA1	PTGS2	9606.ENSP00000335153	9606.ENSP00000356438	0	0	0	0	0	0	0	0.409	0.409
HSP90AA1	MCL1	9606.ENSP00000335153	9606.ENSP00000358022	0	0	0	0	0	0.119	0	0.518	0.557
HSP90AA1	VEGFA	9606.ENSP00000335153	9606.ENSP00000478570	0	0	0	0	0	0.379	0.900	0.620	0.974
HSP90B1	VEGFA	9606.ENSP00000299767	9606.ENSP00000478570	0	0	0	0	0	0	0	0.569	0.569
MCL1	MMP2	9606.ENSP00000358022	9606.ENSP00000219070	0	0	0	0	0	0	0	0.411	0.410
MCL1	PTGS2	9606.ENSP00000358022	9606.ENSP00000356438	0	0	0	0	0.066	0	0	0.653	0.662
MCL1	MMP9	9606.ENSP00000358022	9606.ENSP00000361405	0	0	0	0	0	0	0	0.447	0.447
MCL1	VEGFA	9606.ENSP00000358022	9606.ENSP00000478570	0	0	0	0	0	0	0	0.773	0.773
MMP2	PTGS2	9606.ENSP00000219070	9606.ENSP00000356438	0	0	0	0	0.066	0	0	0.696	0.704
MMP2	MMP9	9606.ENSP00000219070	9606.ENSP00000361405	0	0	0	0.929	0.061	0	0.900	0.958	0.908
MMP2	VEGFA	9606.ENSP00000219070	9606.ENSP00000478570	0	0	0	0	0.065	0	0.800	0.899	0.979
MMP9	NOS2	9606.ENSP00000361405	9606.ENSP00000327251	0	0	0	0	0.064	0	0	0.519	0.530
MMP9	PTGS2	9606.ENSP00000361405	9606.ENSP00000356438	0	0	0	0	0.097	0	0	0.725	0.741
MMP9	VEGFA	9606.ENSP00000361405	9606.ENSP00000478570	0	0	0	0	0	0	0.800	0.946	0.989
NOS2	VEGFA	9606.ENSP00000327251	9606.ENSP00000478570	0	0	0	0	0.064	0	0	0.527	0.538
NOS2	PTGS2	9606.ENSP00000327251	9606.ENSP00000356438	0	0	0	0	0.063	0.299	0	0.868	0.906
PTGS2	VEGFA	9606.ENSP00000356438	9606.ENSP00000478570	0	0	0	0	0.082	0	0	0.914	0.918
