# Supplementary material for: Network Pharmacology and Bioinformatics Analysis to Identify the Molecular Targets and its Biological Mechanisms of Sciadopitysin against Glioblastoma
Source: J Cancer. 2024 May 13;15(12):3675–83. doi: 10.7150/jca.94202 (PMC11190769; doi:10.7150/jca.94202)
Supplement: Supplementary file 2 — Raw data. [file jcav15p3675s2.zip › RawData/Figure 3 rawdata/New Set_report.xlsx]

## Sheet: Pathway
Analysis: Pathway
Dataset name: New Set
Number of genes in the dataset: 64
Number of genes in the dataset (which are available in Pathway database) :63
Number of genes in background: 10877
Is analysis quantitative: No
						Corrected p-values
Pathway	No. of genes in the dataset	No. of genes in the background dataset	Percentage of genes	Fold enrichment	P-value (Hypergeometric test)	Bonferroni method	BH method	Q-value (Storey-Tibshirani method)	genes mapped (from input data set)
Activation of BAD and translocation to mitochondria	1	15	1.5873	11.6156	0.0834965	1	0.776675	1	AKT1;
Translocation of SLC2A4 (GLUT4) to the plasma membrane	1	72	1.5873	2.42119	0.3427	1	1	1	AKT1;
MTOR signalling	2	17	3.1746	20.3982	0.00424576	1	0.194713	1	AKT1; MTOR;
mTORC1-mediated signalling	1	24	1.5873	7.26155	0.13026	1	0.962071	1	MTOR;
Butyrate Response Factor 1 (BRF1) binds and destabilizes mRNA	1	17	1.5873	10.2498	0.0940977	1	0.817448	1	AKT1;
TP53 Regulates Metabolic Genes	2	87	3.1746	3.98774	0.0903335	1	0.806053	1	AKT1; MTOR;
RAF activation	1	34	1.5873	5.12643	0.179468	1	1	1	SRC;
MAP2K and MAPK activation	1	40	1.5873	4.35766	0.207667	1	1	1	SRC;
Signaling by moderate kinase activity BRAF mutants	1	45	1.5873	3.87358	0.230436	1	1	1	SRC;
Signaling by high-kinase activity BRAF mutants	1	36	1.5873	4.8417	0.188976	1	1	1	SRC;
Signaling by BRAF and RAF fusions	1	65	1.5873	2.68189	0.315246	1	1	1	SRC;
Paradoxical activation of RAF signaling by kinase inactive BRAF	1	45	1.5873	3.87358	0.230436	1	1	1	SRC;
Chk1/Chk2(Cds1) mediated inactivation of Cyclin B:Cdk1 complex	2	13	3.1746	26.6697	0.00247165	1	0.16247	0.916175	CHEK1; WEE1;
Regulation of localization of FOXO transcription factors	1	12	1.5873	14.5171	0.0673655	1	0.699183	1	AKT1;
Signaling downstream of RAS mutants	1	45	1.5873	3.87358	0.230436	1	1	1	SRC;
Signaling by RAF1 mutants	1	41	1.5873	4.2514	0.212273	1	1	1	SRC;
Regulation of PLK1 Activity at G2/M Transition	1	87	1.5873	2.00379	0.397933	1	1	1	HSP90AA1;
HSF1 activation	2	12	3.1746	28.8904	0.00209921	1	0.142747	0.804954	VCP; HSP90AA1;
Loss of Nlp from mitotic centrosomes	1	69	1.5873	2.52644	0.331069	1	1	1	HSP90AA1;
Recruitment of mitotic centrosome proteins and complexes	1	81	1.5873	2.1522	0.376411	1	1	1	HSP90AA1;
Loss of proteins required for interphase microtubule organization from the centrosome	1	69	1.5873	2.52644	0.331069	1	1	1	HSP90AA1;
Recruitment of NuMA to mitotic centrosomes	1	95	1.5873	1.83507	0.425496	1	1	1	HSP90AA1;
Anchoring of the basal body to the plasma membrane	1	97	1.5873	1.79724	0.432191	1	1	1	HSP90AA1;
AURKA Activation by TPX2	1	72	1.5873	2.42119	0.3427	1	1	1	HSP90AA1;
RAB GEFs exchange GTP for GDP on RABs	1	90	1.5873	1.937	0.408419	1	1	1	AKT1;
Deactivation of the beta-catenin transactivating complex	2	42	3.1746	8.2593	0.0245014	1	0.435286	1	AKT1; HDAC1;
GP1b-IX-V activation signalling	1	12	1.5873	14.5171	0.0673655	1	0.699183	1	SRC;
KSRP (KHSRP) binds and destabilizes mRNA	1	17	1.5873	10.2498	0.0940977	1	0.817448	1	AKT1;
Interleukin-3, Interleukin-5 and GM-CSF signaling	1	24	1.5873	7.26155	0.13026	1	0.962071	1	PIK3CA;
Negative regulation of NOTCH4 signaling	1	53	1.5873	3.289	0.265534	1	1	1	AKT1;
CTLA4 inhibitory signaling	2	21	3.1746	16.5147	0.00645909	1	0.212289	1	AKT1; SRC;
RHO GTPases Activate Formins	1	140	1.5873	1.24527	0.558907	1	1	1	SRC;
PI5P, PP2A and IER3 Regulate PI3K/AKT Signaling	5	105	7.93651	8.23583	0.000343348	0.677081	0.0451388	0.25454	ESR1; ESR2; AKT1; SRC; PIK3CA;
Regulation of TP53 Degradation	2	35	3.1746	9.91069	0.0173751	1	0.368426	1	AKT1; MTOR;
Spry regulation of FGF signaling	1	16	1.5873	10.8901	0.0888123	1	0.796081	1	SRC;
Cyclin D associated events in G1	2	46	3.1746	7.54126	0.0290222	1	0.469114	1	CDK6; SRC;
Cyclin A/B1/B2 associated events during G2/M transition	1	25	1.5873	6.9712	0.135309	1	0.984609	1	WEE1;
Recognition and association of DNA glycosylase with site containing an affected purine	1	56	1.5873	3.11283	0.278285	1	1	1	MPG;
Cleavage of the damaged purine	1	56	1.5873	3.11283	0.278285	1	1	1	MPG;
Displacement of DNA glycosylase by APEX1	1	9	1.5873	19.3507	0.0509551	1	0.624121	1	MPG;
G alpha (i) signalling events	3	258	4.7619	2.01386	0.187801	1	1	1	CCR1; SRC; CXCR2;
G alpha (q) signalling events	1	175	1.5873	0.996228	0.641131	1	1	1	PIK3CA;
G alpha (s) signalling events	1	143	1.5873	1.21914	0.566627	1	1	1	SRC;
Nicotinate metabolism	1	12	1.5873	14.5171	0.0673655	1	0.699183	1	CD38;
Purinergic signaling in leishmaniasis infection	1	24	1.5873	7.26155	0.13026	1	0.962071	1	RELA;
Macroautophagy	1	68	1.5873	2.56359	0.327147	1	1	1	MTOR;
Platelet degranulation	2	128	3.1746	2.71052	0.169481	1	1	1	VEGFA; PLG;
Neutrophil degranulation	6	478	9.52381	2.17039	0.0576007	1	0.652808	1	VCP; IDH1; HSP90AA1; CXCR2; MMP9; ARG1;
Regulation of Insulin-like Growth Factor (IGF) transport and uptake by Insulin-like Growth Factor Binding Proteins (IGFBPs)	3	124	4.7619	4.18996	0.0350043	1	0.519011	1	PLG; HSP90B1; MMP2;
Post-translational protein phosphorylation	1	107	1.5873	1.62928	0.464528	1	1	1	HSP90B1;
Dissolution of Fibrin Clot	1	13	1.5873	13.4012	0.0727733	1	0.724793	1	PLG;
Degradation of the extracellular matrix	4	81	6.34921	8.54488	0.00121796	1	0.100076	0.564332	PLG; MMP9; MMP2; MMP12;
TAK1 activates NFkB by phosphorylation and activation of IKKs complex	1	32	1.5873	5.44673	0.169851	1	1	1	RELA;
The NLRP3 inflammasome	1	15	1.5873	11.6156	0.0834965	1	0.776675	1	RELA;
TRAF6 mediated NF-kB activation	1	24	1.5873	7.26155	0.13026	1	0.962071	1	RELA;
Amyloid fiber formation	1	108	1.5873	1.6142	0.467661	1	1	1	BACE1;
Phase I - Functionalization of compounds	1	21	1.5873	8.29842	0.114939	1	0.913953	1	AHR;
SUMOylation of DNA damage response and repair proteins	1	76	1.5873	2.29377	0.357898	1	1	1	PARP1;
SUMOylation of chromatin organization proteins	1	71	1.5873	2.45528	0.338845	1	1	1	HDAC1;
SUMOylation of DNA replication proteins	1	46	1.5873	3.78939	0.234912	1	1	1	TOP1;
Energy dependent regulation of mTOR by LKB1-AMPK	1	29	1.5873	6.00999	0.155217	1	1	1	MTOR;
Regulation of TP53 Activity through Phosphorylation	2	92	3.1746	3.77104	0.0992713	1	0.840876	1	CSNK2A1; CHEK1;
Signaling by EGFR	1	14	1.5873	12.4447	0.0781503	1	0.744504	1	SRC;
Signaling by VEGF	1	2	1.5873	86.7412	0.0115511	1	0.274442	1	VEGFA;
Integrin signaling	3	23	4.7619	22.5814	0.000301942	0.59543	0.0451388	0.25454	PTPN1; AKT1; SRC;
GRB2:SOS provides linkage to MAPK signaling for Integrins	1	15	1.5873	11.6156	0.0834965	1	0.776675	1	SRC;
p130Cas linkage to MAPK signaling for integrins	1	15	1.5873	11.6156	0.0834965	1	0.776675	1	SRC;
PPARA activates gene expression	1	117	1.5873	1.49004	0.495052	1	1	1	AHR;
NR1H3 & NR1H2 regulate gene expression linked to cholesterol transport and efflux	1	37	1.5873	4.71088	0.193689	1	1	1	KDM1A;
ABC-family proteins mediated transport	3	80	4.7619	6.49415	0.0110856	1	0.274442	1	VCP; ABCB1; ABCC1;
FOXO-mediated transcription of oxidative stress, metabolic and neuronal genes	1	29	1.5873	6.00999	0.155217	1	1	1	HDAC1;
Cobalamin (Cbl, vitamin B12) transport and metabolism	1	21	1.5873	8.29842	0.114939	1	0.913953	1	ABCC1;
Heme biosynthesis	1	14	1.5873	12.4447	0.0781503	1	0.744504	1	ABCG2;
Heme degradation	2	15	3.1746	23.1161	0.0033025	1	0.180903	1	ABCG2; ABCC1;
Abacavir transmembrane transport	2	5	3.1746	69.2562	0.000326494	0.643845	0.0451388	0.25454	ABCG2; ABCB1;
Iron uptake and transport	1	28	1.5873	6.22456	0.150283	1	1	1	ABCG2;
Synthesis of PC	2	28	3.1746	12.3875	0.0113281	1	0.274442	1	BCHE; CSNK2A1;
Regulation of actin dynamics for phagocytic cup formation	1	150	1.5873	1.16225	0.584126	1	1	1	HSP90AA1;
VEGFA-VEGFR2 Pathway	4	62	6.34921	11.163	0.00044329	0.874168	0.0509112	0.28709	VEGFA; HSP90AA1; SRC; PIK3CA;
FCGR3A-mediated phagocytosis	1	148	1.5873	1.17796	0.579198	1	1	1	SRC;
RUNX2 regulates osteoblast differentiation	2	24	3.1746	14.4512	0.00839497	1	0.25867	1	SRC; AR;
Factors involved in megakaryocyte development and platelet production	3	109	4.7619	4.76651	0.0251768	1	0.443291	1	KDM1A; WEE1; HDAC1;
DCC mediated attractive signaling	1	14	1.5873	12.4447	0.0781503	1	0.744504	1	SRC;
Processing of DNA double-strand break ends	1	98	1.5873	1.7789	0.435509	1	1	1	CHEK1;
G2/M DNA damage checkpoint	1	84	1.5873	2.07535	0.387265	1	1	1	CHEK1;
ChREBP activates metabolic gene expression	1	8	1.5873	21.7665	0.0454221	1	0.593195	1	FASN;
Activation of gene expression by SREBF (SREBP)	1	42	1.5873	4.1502	0.216853	1	1	1	FASN;
Fatty acyl-CoA biosynthesis	1	13	1.5873	13.4012	0.0727733	1	0.724793	1	FASN;
Attachment and Entry	1	5	1.5873	34.8004	0.0286319	1	0.469114	1	VCP;
Potential therapeutics for SARS	4	81	6.34921	8.54488	0.00121796	1	0.100076	0.564332	VEGFA; KDM1A; HSP90AA1; HDAC1;
Neurotransmitter clearance	1	4	1.5873	43.4787	0.0229708	1	0.415582	1	BCHE;
Synthesis, secretion, and deacylation of Ghrelin	1	18	1.5873	9.68072	0.0993529	1	0.840876	1	BCHE;
Chemokine receptors bind chemokines	2	58	3.1746	5.98127	0.0443545	1	0.593195	1	CCR1; CXCR2;
DNA Damage Recognition in GG-NER	1	38	1.5873	4.58695	0.198375	1	1	1	PARP1;
RUNX1 interacts with co-factors whose precise effect on RUNX1 targets is not known	1	37	1.5873	4.71088	0.193689	1	1	1	CSNK2A1;
Peroxisomal protein import	2	63	3.1746	5.50664	0.051455	1	0.626354	1	IDH1; NOS2;
Respiratory electron transport	1	88	1.5873	1.98102	0.401448	1	1	1	TRAP1;
EPHB-mediated forward signaling	1	42	1.5873	4.1502	0.216853	1	1	1	SRC;
EPH-ephrin mediated repulsion of cells	3	51	4.7619	10.1862	0.00316387	1	0.180903	1	SRC; MMP9; MMP2;
Recycling pathway of L1	1	49	1.5873	3.55743	0.248186	1	1	1	SRC;
Nephrin family interactions	1	23	1.5873	7.57713	0.125182	1	0.953126	1	PIK3CA;
RAF/MAP kinase cascade	1	131	1.5873	1.33081	0.534927	1	1	1	PIK3CA;
Long-term potentiation	1	23	1.5873	7.57713	0.125182	1	0.953126	1	SRC;
HSP90 chaperone cycle for steroid hormone receptors (SHR)	2	57	3.1746	6.08618	0.0429821	1	0.593195	1	HSP90AA1; AR;
Collagen degradation	3	64	4.7619	8.11743	0.00600138	1	0.204047	1	MMP9; MMP2; MMP12;
Constitutive Signaling by NOTCH1 PEST Domain Mutants	1	58	1.5873	3.00551	0.286664	1	1	1	HDAC1;
Constitutive Signaling by NOTCH1 HD+PEST Domain Mutants	1	58	1.5873	3.00551	0.286664	1	1	1	HDAC1;
Nuclear signaling by ERBB4	2	32	3.1746	10.8395	0.0146457	1	0.33197	1	ESR1; SRC;
Regulated proteolysis of p75NTR	1	11	1.5873	15.8356	0.0619266	1	0.674692	1	RELA;
Growth hormone receptor signaling	1	24	1.5873	7.26155	0.13026	1	0.962071	1	PTPN1;
G alpha (z) signalling events	2	47	3.1746	7.38084	0.0302008	1	0.484195	1	PRKCB; PRKCG;
FCGR3A-mediated IL10 synthesis	1	127	1.5873	1.37272	0.523861	1	1	1	SRC;
Transcriptional regulation of white adipocyte differentiation	1	84	1.5873	2.07535	0.387265	1	1	1	RELA;
Vitamin B5 (pantothenate) metabolism	1	9	1.5873	19.3507	0.0509551	1	0.624121	1	FASN;
POLB-Dependent Long Patch Base Excision Repair	1	8	1.5873	21.7665	0.0454221	1	0.593195	1	PARP1;
Ub-specific processing proteases	2	220	3.1746	1.57708	0.365285	1	1	1	TNKS; AR;
Pregnenolone biosynthesis	1	11	1.5873	15.8356	0.0619266	1	0.674692	1	AKR1B1;
Endogenous sterols	2	25	3.1746	13.8734	0.00909115	1	0.271633	1	CYP19A1; AHR;
PKMTs methylate histone lysines	1	71	1.5873	2.45528	0.338845	1	1	1	RELA;
Pre-NOTCH Transcription and Translation	1	93	1.5873	1.87453	0.418724	1	1	1	PRKCI;
Oxidative Stress Induced Senescence	1	123	1.5873	1.41736	0.512537	1	1	1	CDK6;
Oncogene Induced Senescence	1	32	1.5873	5.44673	0.169851	1	1	1	CDK6;
Transcriptional Regulation by VENTX	1	38	1.5873	4.58695	0.198375	1	1	1	RELA;
Regulation of RUNX1 Expression and Activity	2	17	3.1746	20.3982	0.00424576	1	0.194713	1	CDK6; SRC;
RUNX1 regulates genes involved in megakaryocyte differentiation and platelet function	1	97	1.5873	1.79724	0.432191	1	1	1	HDAC1;
Estrogen-dependent gene expression	4	150	6.34921	4.6145	0.0110292	1	0.274442	1	KDM1A; ESR1; HSP90AA1; HDAC1;
Regulation of MECP2 expression and activity	1	31	1.5873	5.62237	0.165001	1	1	1	HDAC1;
Retinoid metabolism and transport	1	44	1.5873	3.96159	0.225934	1	1	1	AKR1B10;
Xenobiotics	1	23	1.5873	7.57713	0.125182	1	0.953126	1	AHR;
Aryl hydrocarbon receptor signalling	1	7	1.5873	24.8716	0.0398573	1	0.561419	1	AHR;
Estrogen biosynthesis	1	6	1.5873	29.0099	0.0342606	1	0.511833	1	CYP19A1;
Synthesis of Prostaglandins (PG) and Thromboxanes (TX)	2	15	3.1746	23.1161	0.0033025	1	0.180903	1	PTGS2; CBR1;
Phase 3 - rapid repolarisation	1	8	1.5873	21.7665	0.0454221	1	0.593195	1	KCNH2;
PIP3 activates AKT signaling	6	96	9.52381	10.8058	1.82899e-05	0.0360677	0.0120226	0.0677957	ESR1; ESR2; AKT1; SRC; MTOR; PIK3CA;
Downregulation of ERBB2:ERBB3 signaling	1	13	1.5873	13.4012	0.0727733	1	0.724793	1	AKT1;
Tetrahydrobiopterin (BH4) synthesis, recycling, salvage and regulation	2	10	3.1746	34.6627	0.00144201	1	0.113746	0.641418	HSP90AA1; AKT1;
AKT phosphorylates targets in the cytosol	1	14	1.5873	12.4447	0.0781503	1	0.744504	1	AKT1;
AKT phosphorylates targets in the nucleus	1	10	1.5873	17.4176	0.0564566	1	0.647281	1	AKT1;
Negative regulation of the PI3K/AKT network	1	8	1.5873	21.7665	0.0454221	1	0.593195	1	AKT1;
eNOS activation	2	11	3.1746	31.5144	0.00175589	1	0.123665	0.697351	HSP90AA1; AKT1;
AKT-mediated inactivation of FOXO1A	1	4	1.5873	43.4787	0.0229708	1	0.415582	1	AKT1;
CD28 dependent PI3K/Akt signaling	3	22	4.7619	23.6073	0.000263645	0.519909	0.0451388	0.25454	AKT1; MTOR; PIK3CA;
G beta:gamma signalling through PI3Kgamma	1	25	1.5873	6.9712	0.135309	1	0.984609	1	AKT1;
VEGFR2 mediated vascular permeability	3	27	4.7619	19.2372	0.000490523	0.967312	0.0509112	0.28709	HSP90AA1; AKT1; MTOR;
Constitutive Signaling by AKT1 E17K in Cancer	2	26	3.1746	13.34	0.00981227	1	0.274442	1	AKT1; MTOR;
Interleukin-4 and Interleukin-13 signaling	11	111	17.4603	17.1208	2.98418e-11	5.8848e-08	5.8848e-08	3.31847e-07	VEGFA; MCL1; PTGS2; HSP90AA1; MAOA; NOS2; AKT1; HSP90B1; ALOX15; MMP9; MMP2;
Regulation of TP53 Activity through Acetylation	2	23	3.1746	15.0792	0.00772403	1	0.241774	1	AKT1; HDAC1;
Regulation of TP53 Activity through Association with Co-factors	1	14	1.5873	12.4447	0.0781503	1	0.744504	1	AKT1;
Cyclin E associated events during G1/S transition	2	28	3.1746	12.3875	0.0113281	1	0.274442	1	AKT1; WEE1;
Cyclin A:Cdk2-associated events at S phase entry	2	30	3.1746	11.5619	0.01294	1	0.296717	1	AKT1; WEE1;
PTK6 Regulates RTKs and Their Effectors AKT1 and DOK1	1	9	1.5873	19.3507	0.0509551	1	0.624121	1	AKT1;
RUNX2 regulates genes involved in cell migration	1	8	1.5873	21.7665	0.0454221	1	0.593195	1	AKT1;
Regulation of PTEN stability and activity	3	68	4.7619	7.64001	0.00710165	1	0.229581	1	TNKS; CSNK2A1; AKT1;
Extra-nuclear estrogen signaling	8	56	12.6984	24.6869	9.14128e-10	1.80266e-06	9.0133e-07	5.08264e-06	ESR1; HSP90AA1; ESR2; AKT1; SRC; PIK3CA; MMP9; MMP2;
FLT3 Signaling	2	19	3.1746	18.2521	0.00529882	1	0.202933	1	AKT1; PIK3CA;
Estrogen-dependent nuclear events downstream of ESR-membrane signaling	1	24	1.5873	7.26155	0.13026	1	0.962071	1	AKT1;
HSF1-dependent transactivation	2	19	3.1746	18.2521	0.00529882	1	0.202933	1	HSP90AA1; MTOR;
Synthesis of Leukotrienes (LT) and Eoxins (EX)	2	21	3.1746	16.5147	0.00645909	1	0.212289	1	ABCC1; ALOX15;
Metabolism of serotonin	1	2	1.5873	86.7412	0.0115511	1	0.274442	1	MAOA;
Fructose biosynthesis	1	2	1.5873	86.7412	0.0115511	1	0.274442	1	AKR1B1;
N-glycan trimming in the ER and Calnexin/Calreticulin cycle	1	16	1.5873	10.8901	0.0888123	1	0.796081	1	VCP;
Senescence-Associated Secretory Phenotype (SASP)	2	111	3.1746	3.1256	0.135237	1	0.984609	1	RELA; CDK6;
Nuclear Receptor transcription pathway	3	53	4.7619	9.80187	0.00352993	1	0.188136	1	ESR1; ESR2; AR;
SUMOylation of intracellular receptors	2	30	3.1746	11.5619	0.01294	1	0.296717	1	ESR1; AR;
Activated PKN1 stimulates transcription of AR (androgen receptor) regulated genes KLK2 and KLK3	2	67	3.1746	5.17793	0.0574084	1	0.652808	1	KDM1A; AR;
NR1H2 & NR1H3 regulate gene expression linked to lipogenesis	1	9	1.5873	19.3507	0.0509551	1	0.624121	1	FASN;
Tie2 Signaling	1	18	1.5873	9.68072	0.0993529	1	0.840876	1	PIK3CA;
Protein methylation	1	17	1.5873	10.2498	0.0940977	1	0.817448	1	VCP;
Biogenic amines are oxidatively deaminated to aldehydes by MAOA and MAOB	1	2	1.5873	86.7412	0.0115511	1	0.274442	1	MAOA;
Norepinephrine Neurotransmitter Release Cycle	1	18	1.5873	9.68072	0.0993529	1	0.840876	1	MAOA;
Enzymatic degradation of dopamine by COMT	1	3	1.5873	57.9235	0.0172772	1	0.368426	1	MAOA;
Enzymatic degradation of Dopamine by monoamine oxidase	1	2	1.5873	86.7412	0.0115511	1	0.274442	1	MAOA;
Defective MAOA causes BRUNS	1	1	1.5873	172.624	0.00579204	1	0.202933	1	MAOA;
Trafficking of GluR2-containing AMPA receptors	2	17	3.1746	20.3982	0.00424576	1	0.194713	1	PRKCB; PRKCG;
WNT5A-dependent internalization of FZD4	2	15	3.1746	23.1161	0.0033025	1	0.180903	1	PRKCB; PRKCG;
TFAP2 (AP-2) family regulates transcription of growth factors and their receptors	2	15	3.1746	23.1161	0.0033025	1	0.180903	1	VEGFA; ESR1;
Detoxification of Reactive Oxygen Species	1	37	1.5873	4.71088	0.193689	1	1	1	NOX4;
Transcriptional Regulation by E2F6	1	34	1.5873	5.12643	0.179468	1	1	1	CHEK1;
Ovarian tumor domain proteases	2	38	3.1746	9.12848	0.0203026	1	0.415582	1	VCP; ESR1;
Scavenging by Class A Receptors	1	19	1.5873	9.17148	0.104578	1	0.862879	1	HSP90B1;
Scavenging by Class F Receptors	1	6	1.5873	29.0099	0.0342606	1	0.511833	1	HSP90AA1;
Erythrocytes take up carbon dioxide and release oxygen	1	13	1.5873	13.4012	0.0727733	1	0.724793	1	CA2;
Erythrocytes take up oxygen and release carbon dioxide	1	9	1.5873	19.3507	0.0509551	1	0.624121	1	CA2;
Chaperone Mediated Autophagy	1	22	1.5873	7.92139	0.120076	1	0.93224	1	HSP90AA1;
Aggrephagy	2	44	3.1746	7.88397	0.0267226	1	0.466345	1	VCP; HSP90AA1;
Calmodulin induced events	1	5	1.5873	34.8004	0.0286319	1	0.469114	1	PRKCG;
GAB1 signalosome	2	17	3.1746	20.3982	0.00424576	1	0.194713	1	SRC; PIK3CA;
Constitutive Signaling by Aberrant PI3K in Cancer	4	78	6.34921	8.87348	0.00105783	1	0.0948202	0.534696	ESR1; ESR2; SRC; PIK3CA;
Synthesis of PIPs at the plasma membrane	1	53	1.5873	3.289	0.265534	1	1	1	PIK3CA;
Urea cycle	1	10	1.5873	17.4176	0.0564566	1	0.647281	1	ARG1;
Ephrin signaling	1	19	1.5873	9.17148	0.104578	1	0.862879	1	SRC;
HDACs deacetylate histones	2	94	3.1746	3.69081	0.102914	1	0.862879	1	KDM1A; HDAC1;
NoRC negatively regulates rRNA expression	1	105	1.5873	1.66032	0.458209	1	1	1	HDAC1;
HDMs demethylate histones	1	50	1.5873	3.4863	0.252561	1	1	1	KDM1A;
Regulation of gene expression by Hypoxia-inducible Factor	2	11	3.1746	31.5144	0.00175589	1	0.123665	0.697351	VEGFA; CA9;
Thrombin signalling through proteinase activated receptors (PARs)	1	32	1.5873	5.44673	0.169851	1	1	1	SRC;
RET signaling	2	41	3.1746	8.4607	0.0234209	1	0.419872	1	SRC; PIK3CA;
CLEC7A/inflammasome pathway	1	6	1.5873	29.0099	0.0342606	1	0.511833	1	RELA;
Formation of the beta-catenin:TCF transactivating complex	1	88	1.5873	1.98102	0.401448	1	1	1	HDAC1;
PIWI-interacting RNA (piRNA) biogenesis	1	29	1.5873	6.00999	0.155217	1	1	1	HSP90AA1;
SMAD2/SMAD3:SMAD4 heterotrimer regulates transcription	1	32	1.5873	5.44673	0.169851	1	1	1	HDAC1;
TP53 Regulates Transcription of DNA Repair Genes	1	65	1.5873	2.68189	0.315246	1	1	1	CHEK1;
Regulation of PTEN gene transcription	3	60	4.7619	8.65851	0.00501053	1	0.202933	1	KDM1A; MTOR; HDAC1;
ATF6 (ATF6-alpha) activates chaperone genes	1	9	1.5873	19.3507	0.0509551	1	0.624121	1	HSP90B1;
Receptor Mediated Mitophagy	2	11	3.1746	31.5144	0.00175589	1	0.123665	0.697351	CSNK2A1; SRC;
Presynaptic phase of homologous DNA pairing and strand exchange	1	39	1.5873	4.46936	0.203035	1	1	1	CHEK1;
Activation of ATR in response to replication stress	1	37	1.5873	4.71088	0.193689	1	1	1	CHEK1;
Josephin domain DUBs	1	12	1.5873	14.5171	0.0673655	1	0.699183	1	VCP;
TCF dependent signaling in response to WNT	1	36	1.5873	4.8417	0.188976	1	1	1	TNKS;
Degradation of AXIN	1	54	1.5873	3.2281	0.269808	1	1	1	TNKS;
RUNX1 regulates estrogen receptor mediated transcription	1	6	1.5873	29.0099	0.0342606	1	0.511833	1	ESR1;
RUNX1 regulates transcription of genes involved in WNT signaling	1	6	1.5873	29.0099	0.0342606	1	0.511833	1	ESR1;
Regulation of ornithine decarboxylase (ODC)	1	50	1.5873	3.4863	0.252561	1	1	1	ODC1;
STAT5 activation downstream of FLT3 ITD mutants	1	10	1.5873	17.4176	0.0564566	1	0.647281	1	NOX4;
DAP12 signaling	1	29	1.5873	6.00999	0.155217	1	1	1	PIK3CA;
Signaling by FGFR1 in disease	1	32	1.5873	5.44673	0.169851	1	1	1	PIK3CA;
Pyruvate metabolism	1	21	1.5873	8.29842	0.114939	1	0.913953	1	LDHA;
Downstream signal transduction	2	29	3.1746	11.9605	0.0121222	1	0.284582	1	SRC; PIK3CA;
Activation of NF-kappaB in B cells	2	66	3.1746	5.25638	0.0558982	1	0.647281	1	PRKCB; RELA;
Downstream TCR signaling	2	103	3.1746	3.36835	0.119744	1	0.93224	1	RELA; PIK3CA;
FCERI mediated NF-kB activation	1	166	1.5873	1.05024	0.621555	1	1	1	RELA;
CLEC7A (Dectin-1) signaling	2	78	3.1746	4.44781	0.0749148	1	0.742372	1	RELA; SRC;
E3 ubiquitin ligases ubiquitinate target proteins	1	60	1.5873	2.90535	0.294948	1	1	1	VCP;
Signaling by cytosolic FGFR1 fusion mutants	1	17	1.5873	10.2498	0.0940977	1	0.817448	1	PIK3CA;
MECP2 regulates transcription of neuronal ligands	1	8	1.5873	21.7665	0.0454221	1	0.593195	1	HDAC1;
Activated NTRK2 signals through PI3K	1	7	1.5873	24.8716	0.0398573	1	0.561419	1	PIK3CA;
Activated NTRK2 signals through FYN	1	5	1.5873	34.8004	0.0286319	1	0.469114	1	SRC;
Regulation of necroptotic cell death	1	23	1.5873	7.57713	0.125182	1	0.953126	1	HSP90AA1;
Regulation of signaling by CBL	1	22	1.5873	7.92139	0.120076	1	0.93224	1	PIK3CA;
Regulation of RUNX2 expression and activity	1	72	1.5873	2.42119	0.3427	1	1	1	ESR1;
Signaling by ERBB2	2	18	3.1746	19.2656	0.00475873	1	0.202933	1	HSP90AA1; SRC;
PI3K events in ERBB4 signaling	1	10	1.5873	17.4176	0.0564566	1	0.647281	1	PIK3CA;
PI3K events in ERBB2 signaling	1	16	1.5873	10.8901	0.0888123	1	0.796081	1	PIK3CA;
Downregulation of ERBB2 signaling	1	24	1.5873	7.26155	0.13026	1	0.962071	1	HSP90AA1;
Signaling by ERBB2 KD Mutants	2	25	3.1746	13.8734	0.00909115	1	0.271633	1	HSP90AA1; PIK3CA;
Signaling by ERBB2 TMD/JMD mutants	1	22	1.5873	7.92139	0.120076	1	0.93224	1	HSP90AA1;
Costimulation by the CD28 family	1	11	1.5873	15.8356	0.0619266	1	0.674692	1	PIK3CA;
InlA-mediated entry of Listeria monocytogenes into host cells	1	9	1.5873	19.3507	0.0509551	1	0.624121	1	SRC;
Reversible hydration of carbon dioxide	3	12	4.7619	43.2637	3.92538e-05	0.0774085	0.0154817	0.087302	CA2; CA12; CA9;
VEGFR2 mediated cell proliferation	3	19	4.7619	27.3328	0.00016796	0.331218	0.036802	0.207528	VEGFA; PRKCB; SRC;
Interleukin-1 processing	1	8	1.5873	21.7665	0.0454221	1	0.593195	1	RELA;
Caspase activation via Dependence Receptors in the absence of ligand	1	10	1.5873	17.4176	0.0564566	1	0.647281	1	DAPK1;
Amino acids regulate mTORC1	1	55	1.5873	3.16942	0.274059	1	1	1	MTOR;
Trafficking and processing of endosomal TLR	1	13	1.5873	13.4012	0.0727733	1	0.724793	1	HSP90B1;
Assembly of collagen fibrils and other multimeric structures	1	51	1.5873	3.41795	0.25691	1	1	1	MMP9;
Activation of Matrix Metalloproteinases	3	33	4.7619	15.7406	0.00089261	1	0.0848881	0.478688	PLG; MMP9; MMP2;
Constitutive Signaling by Ligand-Responsive EGFR Cancer Variants	2	19	3.1746	18.2521	0.00529882	1	0.202933	1	HSP90AA1; PIK3CA;
Regulation of KIT signaling	1	16	1.5873	10.8901	0.0888123	1	0.796081	1	SRC;
Constitutive Signaling by EGFRvIII	2	15	3.1746	23.1161	0.0033025	1	0.180903	1	HSP90AA1; PIK3CA;
Negative regulation of MET activity	1	21	1.5873	8.29842	0.114939	1	0.913953	1	PTPN1;
NOTCH1 Intracellular Domain Regulates Transcription	1	48	1.5873	3.63153	0.243787	1	1	1	HDAC1;
Attenuation phase	1	14	1.5873	12.4447	0.0781503	1	0.744504	1	HSP90AA1;
Notch-HLH transcription pathway	1	28	1.5873	6.22456	0.150283	1	1	1	HDAC1;
CD209 (DC-SIGN) signaling	1	21	1.5873	8.29842	0.114939	1	0.913953	1	RELA;
RUNX1 regulates transcription of genes involved in differentiation of myeloid cells	1	7	1.5873	24.8716	0.0398573	1	0.561419	1	PRKCB;
ERCC6 (CSB) and EHMT2 (G9a) positively regulate rRNA expression	1	75	1.5873	2.32435	0.354131	1	1	1	HDAC1;
Interleukin-10 signaling	2	46	3.1746	7.54126	0.0290222	1	0.469114	1	PTGS2; CCR1;
G0 and Early G1	1	18	1.5873	9.68072	0.0993529	1	0.840876	1	HDAC1;
G1/S-Specific Transcription	1	28	1.5873	6.22456	0.150283	1	1	1	HDAC1;
Transcription of E2F targets under negative control by p107 (RBL1) and p130 (RBL2) in complex with HDAC1	1	16	1.5873	10.8901	0.0888123	1	0.796081	1	HDAC1;
Polo-like kinase mediated events	1	16	1.5873	10.8901	0.0888123	1	0.796081	1	WEE1;
Condensation of Prometaphase Chromosomes	1	11	1.5873	15.8356	0.0619266	1	0.674692	1	CSNK2A1;
Depolymerisation of the Nuclear Lamina	1	14	1.5873	12.4447	0.0781503	1	0.744504	1	PRKCB;
G2/M DNA replication checkpoint	1	5	1.5873	34.8004	0.0286319	1	0.469114	1	WEE1;
The role of GTSE1 in G2/M progression after G2 checkpoint	1	78	1.5873	2.23497	0.365367	1	1	1	HSP90AA1;
Defective binding of RB1 mutants to E2F1,(E2F2, E2F3)	1	17	1.5873	10.2498	0.0940977	1	0.817448	1	CDK6;
Formation of Incision Complex in GG-NER	1	43	1.5873	4.0537	0.221407	1	1	1	PARP1;
RNA Polymerase I Transcription Initiation	1	45	1.5873	3.87358	0.230436	1	1	1	HDAC1;
CD28 co-stimulation	1	9	1.5873	19.3507	0.0509551	1	0.624121	1	SRC;
FCGR activation	1	101	1.5873	1.72606	0.44535	1	1	1	SRC;
Role of phospholipids in phagocytosis	1	114	1.5873	1.52925	0.486079	1	1	1	PIK3CA;
Signal regulatory protein family interactions	1	15	1.5873	11.6156	0.0834965	1	0.776675	1	SRC;
Uptake and function of diphtheria toxin	1	6	1.5873	29.0099	0.0342606	1	0.511833	1	HSP90AA1;
RHOBTB2 GTPase cycle	1	5	1.5873	34.8004	0.0286319	1	0.469114	1	HSP90AA1;
Constitutive Signaling by Overexpressed ERBB2	1	11	1.5873	15.8356	0.0619266	1	0.674692	1	HSP90AA1;
Drug-mediated inhibition of ERBB2 signaling	1	4	1.5873	43.4787	0.0229708	1	0.415582	1	HSP90AA1;
Resistance of ERBB2 KD mutants to trastuzumab	1	4	1.5873	43.4787	0.0229708	1	0.415582	1	HSP90AA1;
Resistance of ERBB2 KD mutants to sapitinib	1	4	1.5873	43.4787	0.0229708	1	0.415582	1	HSP90AA1;
Resistance of ERBB2 KD mutants to tesevatinib	1	4	1.5873	43.4787	0.0229708	1	0.415582	1	HSP90AA1;
Resistance of ERBB2 KD mutants to neratinib	1	4	1.5873	43.4787	0.0229708	1	0.415582	1	HSP90AA1;
Resistance of ERBB2 KD mutants to osimertinib	1	4	1.5873	43.4787	0.0229708	1	0.415582	1	HSP90AA1;
Resistance of ERBB2 KD mutants to afatinib	1	4	1.5873	43.4787	0.0229708	1	0.415582	1	HSP90AA1;
Resistance of ERBB2 KD mutants to AEE788	1	4	1.5873	43.4787	0.0229708	1	0.415582	1	HSP90AA1;
Resistance of ERBB2 KD mutants to lapatinib	1	4	1.5873	43.4787	0.0229708	1	0.415582	1	HSP90AA1;
Signaling by ERBB2 ECD mutants	2	16	3.1746	21.6723	0.00376024	1	0.194713	1	HSP90AA1; PIK3CA;
Drug resistance in ERBB2 TMD/JMD mutants	1	4	1.5873	43.4787	0.0229708	1	0.415582	1	HSP90AA1;
GPVI-mediated activation cascade	1	35	1.5873	4.98	0.184236	1	1	1	PIK3CA;
Transcription of E2F targets under negative control by DREAM complex	1	19	1.5873	9.17148	0.104578	1	0.862879	1	HDAC1;
Evasion of Oncogene Induced Senescence Due to Defective p16INK4A binding to CDK4 and CDK6	1	2	1.5873	86.7412	0.0115511	1	0.274442	1	CDK6;
Evasion of Oxidative Stress Induced Senescence Due to Defective p16INK4A binding to CDK4 and CDK6	1	2	1.5873	86.7412	0.0115511	1	0.274442	1	CDK6;
Signaling by FLT3 fusion proteins	2	19	3.1746	18.2521	0.00529882	1	0.202933	1	NOX4; PIK3CA;
Defective CFTR causes cystic fibrosis	1	60	1.5873	2.90535	0.294948	1	1	1	VCP;
Dual Incision in GG-NER	1	41	1.5873	4.2514	0.212273	1	1	1	PARP1;
Signaling by SCF-KIT	4	37	6.34921	18.7036	5.84809e-05	0.115324	0.0192207	0.108387	SRC; PIK3CA; CHEK1; MMP9;
Ubiquitin Mediated Degradation of Phosphorylated Cdc25A	1	51	1.5873	3.41795	0.25691	1	1	1	CHEK1;
Tight junction interactions	1	30	1.5873	5.80972	0.160123	1	1	1	PRKCI;
MET activates PTK2 signaling	1	30	1.5873	5.80972	0.160123	1	1	1	SRC;
Signaling by PDGF	1	33	1.5873	5.28173	0.174674	1	1	1	PLG;
Sema3A PAK dependent Axon repulsion	1	16	1.5873	10.8901	0.0888123	1	0.796081	1	HSP90AA1;
Defective CYP19A1 causes AEXS	1	1	1.5873	172.624	0.00579204	1	0.202933	1	CYP19A1;
Biosynthesis of protectins	1	4	1.5873	43.4787	0.0229708	1	0.415582	1	ALOX15;
Nicotinamide salvaging	1	19	1.5873	9.17148	0.104578	1	0.862879	1	PTGS2;
Signaling by Retinoic Acid	1	21	1.5873	8.29842	0.114939	1	0.913953	1	PDK1;
NCAM signaling for neurite out-growth	1	22	1.5873	7.92139	0.120076	1	0.93224	1	SRC;
MECP2 regulates neuronal receptors and channels	2	17	3.1746	20.3982	0.00424576	1	0.194713	1	PTPN1; HDAC1;
Interleukin receptor SHC signaling	1	27	1.5873	6.45501	0.14532	1	1	1	PIK3CA;
WNT mediated activation of DVL	1	8	1.5873	21.7665	0.0454221	1	0.593195	1	CSNK2A1;
Signal transduction by L1	1	21	1.5873	8.29842	0.114939	1	0.913953	1	CSNK2A1;
Cooperation of PDCL (PhLP1) and TRiC/CCT in G-protein beta folding	1	42	1.5873	4.1502	0.216853	1	1	1	CSNK2A1;
Repression of WNT target genes	1	12	1.5873	14.5171	0.0673655	1	0.699183	1	HDAC1;
HDR through MMEJ (alt-NHEJ)	1	10	1.5873	17.4176	0.0564566	1	0.647281	1	PARP1;
Dectin-1 mediated noncanonical NF-kB signaling	1	59	1.5873	2.95458	0.290818	1	1	1	RELA;
Interleukin-1 signaling	1	86	1.5873	2.02709	0.394397	1	1	1	RELA;
Regulation of gap junction activity	1	3	1.5873	57.9235	0.0172772	1	0.368426	1	SRC;
ROS and RNS production in phagocytes	1	34	1.5873	5.12643	0.179468	1	1	1	NOS2;
RHO GTPases Activate NADPH Oxidases	1	24	1.5873	7.26155	0.13026	1	0.962071	1	PRKCB;
Metabolism of polyamines	1	4	1.5873	43.4787	0.0229708	1	0.415582	1	ODC1;
Netrin mediated repulsion signals	1	8	1.5873	21.7665	0.0454221	1	0.593195	1	SRC;
Regulation of commissural axon pathfinding by SLIT and ROBO	1	10	1.5873	17.4176	0.0564566	1	0.647281	1	SRC;
Hedgehog ligand biogenesis	1	59	1.5873	2.95458	0.290818	1	1	1	VCP;
Hh mutants are degraded by ERAD	1	55	1.5873	3.16942	0.274059	1	1	1	VCP;
DEx/H-box helicases activate type I IFN and inflammatory cytokines production	1	7	1.5873	24.8716	0.0398573	1	0.561419	1	RELA;
RIP-mediated NFkB activation via ZBP1	1	17	1.5873	10.2498	0.0940977	1	0.817448	1	RELA;
Regulation of pyruvate dehydrogenase (PDH) complex	1	16	1.5873	10.8901	0.0888123	1	0.796081	1	PDK1;
EPH-Ephrin signaling	1	26	1.5873	6.70318	0.140329	1	1	1	SRC;
EPHA-mediated growth cone collapse	1	29	1.5873	6.00999	0.155217	1	1	1	SRC;
Regulation of RUNX3 expression and activity	1	53	1.5873	3.289	0.265534	1	1	1	SRC;
Erythropoietin activates Phosphoinositide-3-kinase (PI3K)	1	12	1.5873	14.5171	0.0673655	1	0.699183	1	PIK3CA;
Downregulation of ERBB4 signaling	1	9	1.5873	19.3507	0.0509551	1	0.624121	1	SRC;
ESR-mediated signaling	3	11	4.7619	47.1932	2.95625e-05	0.0582972	0.0145743	0.0821852	ESR1; HSP90AA1; ESR2;
Role of LAT2/NTAL/LAB on calcium mobilization	1	102	1.5873	1.70914	0.448593	1	1	1	PIK3CA;
PI3K Cascade	1	39	1.5873	4.46936	0.203035	1	1	1	PIK3CA;
PI-3K cascade:FGFR1	1	21	1.5873	8.29842	0.114939	1	0.913953	1	PIK3CA;
PI-3K cascade:FGFR2	1	23	1.5873	7.57713	0.125182	1	0.953126	1	PIK3CA;
Signaling by FGFR2 in disease	1	27	1.5873	6.45501	0.14532	1	1	1	PIK3CA;
PI-3K cascade:FGFR3	1	18	1.5873	9.68072	0.0993529	1	0.840876	1	PIK3CA;
PI-3K cascade:FGFR4	1	20	1.5873	8.71313	0.109774	1	0.901973	1	PIK3CA;
Signaling by FGFR3 point mutants in cancer	1	22	1.5873	7.92139	0.120076	1	0.93224	1	PIK3CA;
Signaling by FGFR3 fusions in cancer	1	10	1.5873	17.4176	0.0564566	1	0.647281	1	PIK3CA;
Signaling by FGFR4 in disease	1	11	1.5873	15.8356	0.0619266	1	0.674692	1	PIK3CA;
Signaling by FLT3 ITD and TKD mutants	1	10	1.5873	17.4176	0.0564566	1	0.647281	1	PIK3CA;
PECAM1 interactions	1	12	1.5873	14.5171	0.0673655	1	0.699183	1	SRC;
Signaling by phosphorylated juxtamembrane, extracellular and kinase domain KIT mutants	2	20	3.1746	17.34	0.00586571	1	0.202933	1	SRC; PIK3CA;
MET activates PI3K/AKT signaling	1	6	1.5873	29.0099	0.0342606	1	0.511833	1	PIK3CA;
ADP signalling through P2Y purinoceptor 1	1	25	1.5873	6.9712	0.135309	1	0.984609	1	SRC;
Nitric oxide stimulates guanylate cyclase	1	7	1.5873	24.8716	0.0398573	1	0.561419	1	NOS2;
p38MAPK events	1	13	1.5873	13.4012	0.0727733	1	0.724793	1	SRC;
Synthesis of 12-eicosatetraenoic acid derivatives	1	7	1.5873	24.8716	0.0398573	1	0.561419	1	ALOX15;
Synthesis of 15-eicosatetraenoic acid derivatives	2	6	3.1746	57.7327	0.000487911	0.962161	0.0509112	0.28709	PTGS2; ALOX15;
Biosynthesis of E-series 18(S)-resolvins	1	5	1.5873	34.8004	0.0286319	1	0.469114	1	ALOX15;
Biosynthesis of E-series 18(R)-resolvins	1	4	1.5873	43.4787	0.0229708	1	0.415582	1	ALOX15;
Signaling by PDGFRA transmembrane, juxtamembrane and kinase domain mutants	1	12	1.5873	14.5171	0.0673655	1	0.699183	1	PIK3CA;
Signaling by PDGFRA extracellular domain mutants	1	12	1.5873	14.5171	0.0673655	1	0.699183	1	PIK3CA;
p75NTR negatively regulates cell cycle via SC1	1	6	1.5873	29.0099	0.0342606	1	0.511833	1	HDAC1;
Downregulation of SMAD2/3:SMAD4 transcriptional activity	2	23	3.1746	15.0792	0.00772403	1	0.241774	1	HDAC1; PARP1;
Loss of MECP2 binding ability to 5mC-DNA	1	3	1.5873	57.9235	0.0172772	1	0.368426	1	HDAC1;
vRNP Assembly	1	2	1.5873	86.7412	0.0115511	1	0.274442	1	HSP90AA1;
Abnormal conversion of 2-oxoglutarate to 2-hydroxyglutarate	1	1	1.5873	172.624	0.00579204	1	0.202933	1	IDH1;
NADPH regeneration	1	1	1.5873	172.624	0.00579204	1	0.202933	1	IDH1;
Regulation of IFNA signaling	1	26	1.5873	6.70318	0.140329	1	1	1	PTPN1;
Regulation of IFNG signaling	1	14	1.5873	12.4447	0.0781503	1	0.744504	1	PTPN1;
NF-kB is activated and signals survival	1	13	1.5873	13.4012	0.0727733	1	0.724793	1	RELA;
SUMOylation of immune response proteins	1	11	1.5873	15.8356	0.0619266	1	0.674692	1	RELA;
IkBA variant leads to EDA-ID	1	7	1.5873	24.8716	0.0398573	1	0.561419	1	RELA;
p75NTR recruits signalling complexes	1	13	1.5873	13.4012	0.0727733	1	0.724793	1	PRKCI;
Inhibition of nitric oxide production	1	3	1.5873	57.9235	0.0172772	1	0.368426	1	NOS2;
IRS-mediated signalling	1	6	1.5873	29.0099	0.0342606	1	0.511833	1	PIK3CA;
PI3K/AKT activation	1	9	1.5873	19.3507	0.0509551	1	0.624121	1	PIK3CA;
Activated NTRK3 signals through PI3K	2	6	3.1746	57.7327	0.000487911	0.962161	0.0509112	0.28709	SRC; PIK3CA;
Voltage gated Potassium channels	1	43	1.5873	4.0537	0.221407	1	1	1	KCNH2;
Disinhibition of SNARE formation	2	5	3.1746	69.2562	0.000326494	0.643845	0.0451388	0.25454	PRKCB; PRKCG;
Response to elevated platelet cytosolic Ca2+	2	3	3.1746	115.274	9.86843e-05	0.194605	0.0243257	0.137174	PRKCB; PRKCG;
Biosynthesis of DHA-derived SPMs	2	3	3.1746	115.274	9.86843e-05	0.194605	0.0243257	0.137174	PTGS2; ALOX15;
Biosynthesis of DPAn-6 SPMs	1	2	1.5873	86.7412	0.0115511	1	0.274442	1	ALOX15;
Biosynthesis of DPAn-3-derived protectins and resolvins	1	2	1.5873	86.7412	0.0115511	1	0.274442	1	ALOX15;
Biosynthesis of electrophilic ω-3 PUFA oxo-derivatives	1	2	1.5873	86.7412	0.0115511	1	0.274442	1	PTGS2;
Translesion Synthesis by POLH	1	19	1.5873	9.17148	0.104578	1	0.862879	1	VCP;
vRNA Synthesis	1	1	1.5873	172.624	0.00579204	1	0.202933	1	PARP1;
Biosynthesis of EPA-derived SPMs	1	1	1.5873	172.624	0.00579204	1	0.202933	1	PTGS2;
Biosynthesis of DPAn-3 SPMs	1	1	1.5873	172.624	0.00579204	1	0.202933	1	PTGS2;
VEGF ligand-receptor interactions	2	5	3.1746	69.2562	0.000326494	0.643845	0.0451388	0.25454	PGF; VEGFA;
VEGF binds to VEGFR leading to receptor dimerization	2	8	3.1746	43.3175	0.000903981	1	0.0848881	0.478688	PGF; VEGFA;
PTK6 Down-Regulation	1	3	1.5873	57.9235	0.0172772	1	0.368426	1	PTPN1;
Melanin biosynthesis	1	5	1.5873	34.8004	0.0286319	1	0.469114	1	TYR;
XAV939 stabilizes AXIN	1	2	1.5873	86.7412	0.0115511	1	0.274442	1	TNKS;

## Sheet: Sheet1
Pathway	No. of genes in the dataset	No. of genes in the background dataset	Percentage of genes	Fold enrichment	P-value (Hypergeometric test)	Bonferroni method	BH method	Q-value (Storey-Tibshirani method)	genes mapped (from input data set)
Interleukin-4 and Interleukin-13 signaling	11	111	17.4603	17.1208	2.98418e-11	5.8848e-08	5.8848e-08	3.31847e-07	VEGFA; MCL1; PTGS2; HSP90AA1; MAOA; NOS2; AKT1; HSP90B1; ALOX15; MMP9; MMP2;
Extra-nuclear estrogen signaling	8	56	12.6984	24.6869	9.14128e-10	1.80266e-06	9.0133e-07	5.08264e-06	ESR1; HSP90AA1; ESR2; AKT1; SRC; PIK3CA; MMP9; MMP2;
PIP3 activates AKT signaling	6	96	9.52381	10.8058	1.82899e-05	0.0360677	0.0120226	0.0677957	ESR1; ESR2; AKT1; SRC; MTOR; PIK3CA;
ESR-mediated signaling	3	11	4.7619	47.1932	2.95625e-05	0.0582972	0.0145743	0.0821852	ESR1; HSP90AA1; ESR2;
Reversible hydration of carbon dioxide	3	12	4.7619	43.2637	3.92538e-05	0.0774085	0.0154817	0.087302	CA2; CA12; CA9;
Signaling by SCF-KIT	4	37	6.34921	18.7036	5.84809e-05	0.115324	0.0192207	0.108387	SRC; PIK3CA; CHEK1; MMP9;
Response to elevated platelet cytosolic Ca2+	2	3	3.1746	115.274	9.86843e-05	0.194605	0.0243257	0.137174	PRKCB; PRKCG;
Biosynthesis of DHA-derived SPMs	2	3	3.1746	115.274	9.86843e-05	0.194605	0.0243257	0.137174	PTGS2; ALOX15;
VEGFR2 mediated cell proliferation	3	19	4.7619	27.3328	0.00016796	0.331218	0.036802	0.207528	VEGFA; PRKCB; SRC;
CD28 dependent PI3K/Akt signaling	3	22	4.7619	23.6073	0.000263645	0.519909	0.0451388	0.25454	AKT1; MTOR; PIK3CA;
Integrin signaling	3	23	4.7619	22.5814	0.000301942	0.59543	0.0451388	0.25454	PTPN1; AKT1; SRC;
Abacavir transmembrane transport	2	5	3.1746	69.2562	0.000326494	0.643845	0.0451388	0.25454	ABCG2; ABCB1;
Disinhibition of SNARE formation	2	5	3.1746	69.2562	0.000326494	0.643845	0.0451388	0.25454	PRKCB; PRKCG;
VEGF ligand-receptor interactions	2	5	3.1746	69.2562	0.000326494	0.643845	0.0451388	0.25454	PGF; VEGFA;
PI5P, PP2A and IER3 Regulate PI3K/AKT Signaling	5	105	7.93651	8.23583	0.000343348	0.677081	0.0451388	0.25454	ESR1; ESR2; AKT1; SRC; PIK3CA;
VEGFA-VEGFR2 Pathway	4	62	6.34921	11.163	0.00044329	0.874168	0.0509112	0.28709	VEGFA; HSP90AA1; SRC; PIK3CA;
Synthesis of 15-eicosatetraenoic acid derivatives	2	6	3.1746	57.7327	0.000487911	0.962161	0.0509112	0.28709	PTGS2; ALOX15;
Activated NTRK3 signals through PI3K	2	6	3.1746	57.7327	0.000487911	0.962161	0.0509112	0.28709	SRC; PIK3CA;
VEGFR2 mediated vascular permeability	3	27	4.7619	19.2372	0.000490523	0.967312	0.0509112	0.28709	HSP90AA1; AKT1; MTOR;
Activation of Matrix Metalloproteinases	3	33	4.7619	15.7406	0.00089261	1	0.0848881	0.478688	PLG; MMP9; MMP2;
VEGF binds to VEGFR leading to receptor dimerization	2	8	3.1746	43.3175	0.000903981	1	0.0848881	0.478688	PGF; VEGFA;
Constitutive Signaling by Aberrant PI3K in Cancer	4	78	6.34921	8.87348	0.00105783	1	0.0948202	0.534696	ESR1; ESR2; SRC; PIK3CA;
Degradation of the extracellular matrix	4	81	6.34921	8.54488	0.00121796	1	0.100076	0.564332	PLG; MMP9; MMP2; MMP12;
Potential therapeutics for SARS	4	81	6.34921	8.54488	0.00121796	1	0.100076	0.564332	VEGFA; KDM1A; HSP90AA1; HDAC1;
Tetrahydrobiopterin (BH4) synthesis, recycling, salvage and regulation	2	10	3.1746	34.6627	0.00144201	1	0.113746	0.641418	HSP90AA1; AKT1;
eNOS activation	2	11	3.1746	31.5144	0.00175589	1	0.123665	0.697351	HSP90AA1; AKT1;
Regulation of gene expression by Hypoxia-inducible Factor	2	11	3.1746	31.5144	0.00175589	1	0.123665	0.697351	VEGFA; CA9;
Receptor Mediated Mitophagy	2	11	3.1746	31.5144	0.00175589	1	0.123665	0.697351	CSNK2A1; SRC;
HSF1 activation	2	12	3.1746	28.8904	0.00209921	1	0.142747	0.804954	VCP; HSP90AA1;
Chk1/Chk2(Cds1) mediated inactivation of Cyclin B:Cdk1 complex	2	13	3.1746	26.6697	0.00247165	1	0.16247	0.916175	CHEK1; WEE1;
EPH-ephrin mediated repulsion of cells	3	51	4.7619	10.1862	0.00316387	1	0.180903	1	SRC; MMP9; MMP2;
Heme degradation	2	15	3.1746	23.1161	0.0033025	1	0.180903	1	ABCG2; ABCC1;
Synthesis of Prostaglandins (PG) and Thromboxanes (TX)	2	15	3.1746	23.1161	0.0033025	1	0.180903	1	PTGS2; CBR1;
WNT5A-dependent internalization of FZD4	2	15	3.1746	23.1161	0.0033025	1	0.180903	1	PRKCB; PRKCG;
TFAP2 (AP-2) family regulates transcription of growth factors and their receptors	2	15	3.1746	23.1161	0.0033025	1	0.180903	1	VEGFA; ESR1;
Constitutive Signaling by EGFRvIII	2	15	3.1746	23.1161	0.0033025	1	0.180903	1	HSP90AA1; PIK3CA;
Nuclear Receptor transcription pathway	3	53	4.7619	9.80187	0.00352993	1	0.188136	1	ESR1; ESR2; AR;
Signaling by ERBB2 ECD mutants	2	16	3.1746	21.6723	0.00376024	1	0.194713	1	HSP90AA1; PIK3CA;
MTOR signalling	2	17	3.1746	20.3982	0.00424576	1	0.194713	1	AKT1; MTOR;
Regulation of RUNX1 Expression and Activity	2	17	3.1746	20.3982	0.00424576	1	0.194713	1	CDK6; SRC;
Trafficking of GluR2-containing AMPA receptors	2	17	3.1746	20.3982	0.00424576	1	0.194713	1	PRKCB; PRKCG;
GAB1 signalosome	2	17	3.1746	20.3982	0.00424576	1	0.194713	1	SRC; PIK3CA;
MECP2 regulates neuronal receptors and channels	2	17	3.1746	20.3982	0.00424576	1	0.194713	1	PTPN1; HDAC1;
Signaling by ERBB2	2	18	3.1746	19.2656	0.00475873	1	0.202933	1	HSP90AA1; SRC;
Regulation of PTEN gene transcription	3	60	4.7619	8.65851	0.00501053	1	0.202933	1	KDM1A; MTOR; HDAC1;
FLT3 Signaling	2	19	3.1746	18.2521	0.00529882	1	0.202933	1	AKT1; PIK3CA;
HSF1-dependent transactivation	2	19	3.1746	18.2521	0.00529882	1	0.202933	1	HSP90AA1; MTOR;
Constitutive Signaling by Ligand-Responsive EGFR Cancer Variants	2	19	3.1746	18.2521	0.00529882	1	0.202933	1	HSP90AA1; PIK3CA;
Signaling by FLT3 fusion proteins	2	19	3.1746	18.2521	0.00529882	1	0.202933	1	NOX4; PIK3CA;
Defective MAOA causes BRUNS	1	1	1.5873	172.624	0.00579204	1	0.202933	1	MAOA;
Defective CYP19A1 causes AEXS	1	1	1.5873	172.624	0.00579204	1	0.202933	1	CYP19A1;
Abnormal conversion of 2-oxoglutarate to 2-hydroxyglutarate	1	1	1.5873	172.624	0.00579204	1	0.202933	1	IDH1;
NADPH regeneration	1	1	1.5873	172.624	0.00579204	1	0.202933	1	IDH1;
vRNA Synthesis	1	1	1.5873	172.624	0.00579204	1	0.202933	1	PARP1;
Biosynthesis of EPA-derived SPMs	1	1	1.5873	172.624	0.00579204	1	0.202933	1	PTGS2;
Biosynthesis of DPAn-3 SPMs	1	1	1.5873	172.624	0.00579204	1	0.202933	1	PTGS2;
Signaling by phosphorylated juxtamembrane, extracellular and kinase domain KIT mutants	2	20	3.1746	17.34	0.00586571	1	0.202933	1	SRC; PIK3CA;
Collagen degradation	3	64	4.7619	8.11743	0.00600138	1	0.204047	1	MMP9; MMP2; MMP12;
CTLA4 inhibitory signaling	2	21	3.1746	16.5147	0.00645909	1	0.212289	1	AKT1; SRC;
Synthesis of Leukotrienes (LT) and Eoxins (EX)	2	21	3.1746	16.5147	0.00645909	1	0.212289	1	ABCC1; ALOX15;
Regulation of PTEN stability and activity	3	68	4.7619	7.64001	0.00710165	1	0.229581	1	TNKS; CSNK2A1; AKT1;
Regulation of TP53 Activity through Acetylation	2	23	3.1746	15.0792	0.00772403	1	0.241774	1	AKT1; HDAC1;
Downregulation of SMAD2/3:SMAD4 transcriptional activity	2	23	3.1746	15.0792	0.00772403	1	0.241774	1	HDAC1; PARP1;
RUNX2 regulates osteoblast differentiation	2	24	3.1746	14.4512	0.00839497	1	0.25867	1	SRC; AR;
Endogenous sterols	2	25	3.1746	13.8734	0.00909115	1	0.271633	1	CYP19A1; AHR;
Signaling by ERBB2 KD Mutants	2	25	3.1746	13.8734	0.00909115	1	0.271633	1	HSP90AA1; PIK3CA;
Constitutive Signaling by AKT1 E17K in Cancer	2	26	3.1746	13.34	0.00981227	1	0.274442	1	AKT1; MTOR;
Estrogen-dependent gene expression	4	150	6.34921	4.6145	0.0110292	1	0.274442	1	KDM1A; ESR1; HSP90AA1; HDAC1;
ABC-family proteins mediated transport	3	80	4.7619	6.49415	0.0110856	1	0.274442	1	VCP; ABCB1; ABCC1;
Synthesis of PC	2	28	3.1746	12.3875	0.0113281	1	0.274442	1	BCHE; CSNK2A1;
Cyclin E associated events during G1/S transition	2	28	3.1746	12.3875	0.0113281	1	0.274442	1	AKT1; WEE1;
Signaling by VEGF	1	2	1.5873	86.7412	0.0115511	1	0.274442	1	VEGFA;
Metabolism of serotonin	1	2	1.5873	86.7412	0.0115511	1	0.274442	1	MAOA;
Fructose biosynthesis	1	2	1.5873	86.7412	0.0115511	1	0.274442	1	AKR1B1;
Biogenic amines are oxidatively deaminated to aldehydes by MAOA and MAOB	1	2	1.5873	86.7412	0.0115511	1	0.274442	1	MAOA;
Enzymatic degradation of Dopamine by monoamine oxidase	1	2	1.5873	86.7412	0.0115511	1	0.274442	1	MAOA;
Evasion of Oncogene Induced Senescence Due to Defective p16INK4A binding to CDK4 and CDK6	1	2	1.5873	86.7412	0.0115511	1	0.274442	1	CDK6;
Evasion of Oxidative Stress Induced Senescence Due to Defective p16INK4A binding to CDK4 and CDK6	1	2	1.5873	86.7412	0.0115511	1	0.274442	1	CDK6;
vRNP Assembly	1	2	1.5873	86.7412	0.0115511	1	0.274442	1	HSP90AA1;
Biosynthesis of DPAn-6 SPMs	1	2	1.5873	86.7412	0.0115511	1	0.274442	1	ALOX15;
Biosynthesis of DPAn-3-derived protectins and resolvins	1	2	1.5873	86.7412	0.0115511	1	0.274442	1	ALOX15;
Biosynthesis of electrophilic ω-3 PUFA oxo-derivatives	1	2	1.5873	86.7412	0.0115511	1	0.274442	1	PTGS2;
XAV939 stabilizes AXIN	1	2	1.5873	86.7412	0.0115511	1	0.274442	1	TNKS;
Downstream signal transduction	2	29	3.1746	11.9605	0.0121222	1	0.284582	1	SRC; PIK3CA;
Cyclin A:Cdk2-associated events at S phase entry	2	30	3.1746	11.5619	0.01294	1	0.296717	1	AKT1; WEE1;
SUMOylation of intracellular receptors	2	30	3.1746	11.5619	0.01294	1	0.296717	1	ESR1; AR;
Nuclear signaling by ERBB4	2	32	3.1746	10.8395	0.0146457	1	0.33197	1	ESR1; SRC;
Enzymatic degradation of dopamine by COMT	1	3	1.5873	57.9235	0.0172772	1	0.368426	1	MAOA;
Regulation of gap junction activity	1	3	1.5873	57.9235	0.0172772	1	0.368426	1	SRC;
Loss of MECP2 binding ability to 5mC-DNA	1	3	1.5873	57.9235	0.0172772	1	0.368426	1	HDAC1;
Inhibition of nitric oxide production	1	3	1.5873	57.9235	0.0172772	1	0.368426	1	NOS2;
PTK6 Down-Regulation	1	3	1.5873	57.9235	0.0172772	1	0.368426	1	PTPN1;
Regulation of TP53 Degradation	2	35	3.1746	9.91069	0.0173751	1	0.368426	1	AKT1; MTOR;
Ovarian tumor domain proteases	2	38	3.1746	9.12848	0.0203026	1	0.415582	1	VCP; ESR1;
Neurotransmitter clearance	1	4	1.5873	43.4787	0.0229708	1	0.415582	1	BCHE;
AKT-mediated inactivation of FOXO1A	1	4	1.5873	43.4787	0.0229708	1	0.415582	1	AKT1;
Drug-mediated inhibition of ERBB2 signaling	1	4	1.5873	43.4787	0.0229708	1	0.415582	1	HSP90AA1;
Resistance of ERBB2 KD mutants to trastuzumab	1	4	1.5873	43.4787	0.0229708	1	0.415582	1	HSP90AA1;
Resistance of ERBB2 KD mutants to sapitinib	1	4	1.5873	43.4787	0.0229708	1	0.415582	1	HSP90AA1;
Resistance of ERBB2 KD mutants to tesevatinib	1	4	1.5873	43.4787	0.0229708	1	0.415582	1	HSP90AA1;
Resistance of ERBB2 KD mutants to neratinib	1	4	1.5873	43.4787	0.0229708	1	0.415582	1	HSP90AA1;
Resistance of ERBB2 KD mutants to osimertinib	1	4	1.5873	43.4787	0.0229708	1	0.415582	1	HSP90AA1;
Resistance of ERBB2 KD mutants to afatinib	1	4	1.5873	43.4787	0.0229708	1	0.415582	1	HSP90AA1;
Resistance of ERBB2 KD mutants to AEE788	1	4	1.5873	43.4787	0.0229708	1	0.415582	1	HSP90AA1;
Resistance of ERBB2 KD mutants to lapatinib	1	4	1.5873	43.4787	0.0229708	1	0.415582	1	HSP90AA1;
Drug resistance in ERBB2 TMD/JMD mutants	1	4	1.5873	43.4787	0.0229708	1	0.415582	1	HSP90AA1;
Biosynthesis of protectins	1	4	1.5873	43.4787	0.0229708	1	0.415582	1	ALOX15;
Metabolism of polyamines	1	4	1.5873	43.4787	0.0229708	1	0.415582	1	ODC1;
Biosynthesis of E-series 18(R)-resolvins	1	4	1.5873	43.4787	0.0229708	1	0.415582	1	ALOX15;
RET signaling	2	41	3.1746	8.4607	0.0234209	1	0.419872	1	SRC; PIK3CA;
Deactivation of the beta-catenin transactivating complex	2	42	3.1746	8.2593	0.0245014	1	0.435286	1	AKT1; HDAC1;
Factors involved in megakaryocyte development and platelet production	3	109	4.7619	4.76651	0.0251768	1	0.443291	1	KDM1A; WEE1; HDAC1;
Aggrephagy	2	44	3.1746	7.88397	0.0267226	1	0.466345	1	VCP; HSP90AA1;
Attachment and Entry	1	5	1.5873	34.8004	0.0286319	1	0.469114	1	VCP;
Calmodulin induced events	1	5	1.5873	34.8004	0.0286319	1	0.469114	1	PRKCG;
Activated NTRK2 signals through FYN	1	5	1.5873	34.8004	0.0286319	1	0.469114	1	SRC;
G2/M DNA replication checkpoint	1	5	1.5873	34.8004	0.0286319	1	0.469114	1	WEE1;
RHOBTB2 GTPase cycle	1	5	1.5873	34.8004	0.0286319	1	0.469114	1	HSP90AA1;
Biosynthesis of E-series 18(S)-resolvins	1	5	1.5873	34.8004	0.0286319	1	0.469114	1	ALOX15;
Melanin biosynthesis	1	5	1.5873	34.8004	0.0286319	1	0.469114	1	TYR;
Cyclin D associated events in G1	2	46	3.1746	7.54126	0.0290222	1	0.469114	1	CDK6; SRC;
Interleukin-10 signaling	2	46	3.1746	7.54126	0.0290222	1	0.469114	1	PTGS2; CCR1;
G alpha (z) signalling events	2	47	3.1746	7.38084	0.0302008	1	0.484195	1	PRKCB; PRKCG;
Estrogen biosynthesis	1	6	1.5873	29.0099	0.0342606	1	0.511833	1	CYP19A1;
Scavenging by Class F Receptors	1	6	1.5873	29.0099	0.0342606	1	0.511833	1	HSP90AA1;
CLEC7A/inflammasome pathway	1	6	1.5873	29.0099	0.0342606	1	0.511833	1	RELA;
RUNX1 regulates estrogen receptor mediated transcription	1	6	1.5873	29.0099	0.0342606	1	0.511833	1	ESR1;
RUNX1 regulates transcription of genes involved in WNT signaling	1	6	1.5873	29.0099	0.0342606	1	0.511833	1	ESR1;
Uptake and function of diphtheria toxin	1	6	1.5873	29.0099	0.0342606	1	0.511833	1	HSP90AA1;
MET activates PI3K/AKT signaling	1	6	1.5873	29.0099	0.0342606	1	0.511833	1	PIK3CA;
p75NTR negatively regulates cell cycle via SC1	1	6	1.5873	29.0099	0.0342606	1	0.511833	1	HDAC1;
IRS-mediated signalling	1	6	1.5873	29.0099	0.0342606	1	0.511833	1	PIK3CA;
Regulation of Insulin-like Growth Factor (IGF) transport and uptake by Insulin-like Growth Factor Binding Proteins (IGFBPs)	3	124	4.7619	4.18996	0.0350043	1	0.519011	1	PLG; HSP90B1; MMP2;
Aryl hydrocarbon receptor signalling	1	7	1.5873	24.8716	0.0398573	1	0.561419	1	AHR;
Activated NTRK2 signals through PI3K	1	7	1.5873	24.8716	0.0398573	1	0.561419	1	PIK3CA;
RUNX1 regulates transcription of genes involved in differentiation of myeloid cells	1	7	1.5873	24.8716	0.0398573	1	0.561419	1	PRKCB;
DEx/H-box helicases activate type I IFN and inflammatory cytokines production	1	7	1.5873	24.8716	0.0398573	1	0.561419	1	RELA;
Nitric oxide stimulates guanylate cyclase	1	7	1.5873	24.8716	0.0398573	1	0.561419	1	NOS2;
Synthesis of 12-eicosatetraenoic acid derivatives	1	7	1.5873	24.8716	0.0398573	1	0.561419	1	ALOX15;
IkBA variant leads to EDA-ID	1	7	1.5873	24.8716	0.0398573	1	0.561419	1	RELA;
HSP90 chaperone cycle for steroid hormone receptors (SHR)	2	57	3.1746	6.08618	0.0429821	1	0.593195	1	HSP90AA1; AR;
Chemokine receptors bind chemokines	2	58	3.1746	5.98127	0.0443545	1	0.593195	1	CCR1; CXCR2;
ChREBP activates metabolic gene expression	1	8	1.5873	21.7665	0.0454221	1	0.593195	1	FASN;
POLB-Dependent Long Patch Base Excision Repair	1	8	1.5873	21.7665	0.0454221	1	0.593195	1	PARP1;
Phase 3 - rapid repolarisation	1	8	1.5873	21.7665	0.0454221	1	0.593195	1	KCNH2;
Negative regulation of the PI3K/AKT network	1	8	1.5873	21.7665	0.0454221	1	0.593195	1	AKT1;
RUNX2 regulates genes involved in cell migration	1	8	1.5873	21.7665	0.0454221	1	0.593195	1	AKT1;
MECP2 regulates transcription of neuronal ligands	1	8	1.5873	21.7665	0.0454221	1	0.593195	1	HDAC1;
Interleukin-1 processing	1	8	1.5873	21.7665	0.0454221	1	0.593195	1	RELA;
WNT mediated activation of DVL	1	8	1.5873	21.7665	0.0454221	1	0.593195	1	CSNK2A1;
Netrin mediated repulsion signals	1	8	1.5873	21.7665	0.0454221	1	0.593195	1	SRC;
Displacement of DNA glycosylase by APEX1	1	9	1.5873	19.3507	0.0509551	1	0.624121	1	MPG;
Vitamin B5 (pantothenate) metabolism	1	9	1.5873	19.3507	0.0509551	1	0.624121	1	FASN;
PTK6 Regulates RTKs and Their Effectors AKT1 and DOK1	1	9	1.5873	19.3507	0.0509551	1	0.624121	1	AKT1;
NR1H2 & NR1H3 regulate gene expression linked to lipogenesis	1	9	1.5873	19.3507	0.0509551	1	0.624121	1	FASN;
Erythrocytes take up oxygen and release carbon dioxide	1	9	1.5873	19.3507	0.0509551	1	0.624121	1	CA2;
ATF6 (ATF6-alpha) activates chaperone genes	1	9	1.5873	19.3507	0.0509551	1	0.624121	1	HSP90B1;
InlA-mediated entry of Listeria monocytogenes into host cells	1	9	1.5873	19.3507	0.0509551	1	0.624121	1	SRC;
CD28 co-stimulation	1	9	1.5873	19.3507	0.0509551	1	0.624121	1	SRC;
Downregulation of ERBB4 signaling	1	9	1.5873	19.3507	0.0509551	1	0.624121	1	SRC;
PI3K/AKT activation	1	9	1.5873	19.3507	0.0509551	1	0.624121	1	PIK3CA;
Peroxisomal protein import	2	63	3.1746	5.50664	0.051455	1	0.626354	1	IDH1; NOS2;
Activation of NF-kappaB in B cells	2	66	3.1746	5.25638	0.0558982	1	0.647281	1	PRKCB; RELA;
AKT phosphorylates targets in the nucleus	1	10	1.5873	17.4176	0.0564566	1	0.647281	1	AKT1;
Urea cycle	1	10	1.5873	17.4176	0.0564566	1	0.647281	1	ARG1;
STAT5 activation downstream of FLT3 ITD mutants	1	10	1.5873	17.4176	0.0564566	1	0.647281	1	NOX4;
PI3K events in ERBB4 signaling	1	10	1.5873	17.4176	0.0564566	1	0.647281	1	PIK3CA;
Caspase activation via Dependence Receptors in the absence of ligand	1	10	1.5873	17.4176	0.0564566	1	0.647281	1	DAPK1;
HDR through MMEJ (alt-NHEJ)	1	10	1.5873	17.4176	0.0564566	1	0.647281	1	PARP1;
Regulation of commissural axon pathfinding by SLIT and ROBO	1	10	1.5873	17.4176	0.0564566	1	0.647281	1	SRC;
Signaling by FGFR3 fusions in cancer	1	10	1.5873	17.4176	0.0564566	1	0.647281	1	PIK3CA;
Signaling by FLT3 ITD and TKD mutants	1	10	1.5873	17.4176	0.0564566	1	0.647281	1	PIK3CA;
Activated PKN1 stimulates transcription of AR (androgen receptor) regulated genes KLK2 and KLK3	2	67	3.1746	5.17793	0.0574084	1	0.652808	1	KDM1A; AR;
Neutrophil degranulation	6	478	9.52381	2.17039	0.0576007	1	0.652808	1	VCP; IDH1; HSP90AA1; CXCR2; MMP9; ARG1;
Regulated proteolysis of p75NTR	1	11	1.5873	15.8356	0.0619266	1	0.674692	1	RELA;
Pregnenolone biosynthesis	1	11	1.5873	15.8356	0.0619266	1	0.674692	1	AKR1B1;
Costimulation by the CD28 family	1	11	1.5873	15.8356	0.0619266	1	0.674692	1	PIK3CA;
Condensation of Prometaphase Chromosomes	1	11	1.5873	15.8356	0.0619266	1	0.674692	1	CSNK2A1;
Constitutive Signaling by Overexpressed ERBB2	1	11	1.5873	15.8356	0.0619266	1	0.674692	1	HSP90AA1;
Signaling by FGFR4 in disease	1	11	1.5873	15.8356	0.0619266	1	0.674692	1	PIK3CA;
SUMOylation of immune response proteins	1	11	1.5873	15.8356	0.0619266	1	0.674692	1	RELA;
Regulation of localization of FOXO transcription factors	1	12	1.5873	14.5171	0.0673655	1	0.699183	1	AKT1;
GP1b-IX-V activation signalling	1	12	1.5873	14.5171	0.0673655	1	0.699183	1	SRC;
Nicotinate metabolism	1	12	1.5873	14.5171	0.0673655	1	0.699183	1	CD38;
Josephin domain DUBs	1	12	1.5873	14.5171	0.0673655	1	0.699183	1	VCP;
Repression of WNT target genes	1	12	1.5873	14.5171	0.0673655	1	0.699183	1	HDAC1;
Erythropoietin activates Phosphoinositide-3-kinase (PI3K)	1	12	1.5873	14.5171	0.0673655	1	0.699183	1	PIK3CA;
PECAM1 interactions	1	12	1.5873	14.5171	0.0673655	1	0.699183	1	SRC;
Signaling by PDGFRA transmembrane, juxtamembrane and kinase domain mutants	1	12	1.5873	14.5171	0.0673655	1	0.699183	1	PIK3CA;
Signaling by PDGFRA extracellular domain mutants	1	12	1.5873	14.5171	0.0673655	1	0.699183	1	PIK3CA;
Dissolution of Fibrin Clot	1	13	1.5873	13.4012	0.0727733	1	0.724793	1	PLG;
Fatty acyl-CoA biosynthesis	1	13	1.5873	13.4012	0.0727733	1	0.724793	1	FASN;
Downregulation of ERBB2:ERBB3 signaling	1	13	1.5873	13.4012	0.0727733	1	0.724793	1	AKT1;
Erythrocytes take up carbon dioxide and release oxygen	1	13	1.5873	13.4012	0.0727733	1	0.724793	1	CA2;
Trafficking and processing of endosomal TLR	1	13	1.5873	13.4012	0.0727733	1	0.724793	1	HSP90B1;
p38MAPK events	1	13	1.5873	13.4012	0.0727733	1	0.724793	1	SRC;
NF-kB is activated and signals survival	1	13	1.5873	13.4012	0.0727733	1	0.724793	1	RELA;
p75NTR recruits signalling complexes	1	13	1.5873	13.4012	0.0727733	1	0.724793	1	PRKCI;
CLEC7A (Dectin-1) signaling	2	78	3.1746	4.44781	0.0749148	1	0.742372	1	RELA; SRC;
Signaling by EGFR	1	14	1.5873	12.4447	0.0781503	1	0.744504	1	SRC;
Heme biosynthesis	1	14	1.5873	12.4447	0.0781503	1	0.744504	1	ABCG2;
DCC mediated attractive signaling	1	14	1.5873	12.4447	0.0781503	1	0.744504	1	SRC;
AKT phosphorylates targets in the cytosol	1	14	1.5873	12.4447	0.0781503	1	0.744504	1	AKT1;
Regulation of TP53 Activity through Association with Co-factors	1	14	1.5873	12.4447	0.0781503	1	0.744504	1	AKT1;
Attenuation phase	1	14	1.5873	12.4447	0.0781503	1	0.744504	1	HSP90AA1;
Depolymerisation of the Nuclear Lamina	1	14	1.5873	12.4447	0.0781503	1	0.744504	1	PRKCB;
Regulation of IFNG signaling	1	14	1.5873	12.4447	0.0781503	1	0.744504	1	PTPN1;
Activation of BAD and translocation to mitochondria	1	15	1.5873	11.6156	0.0834965	1	0.776675	1	AKT1;
The NLRP3 inflammasome	1	15	1.5873	11.6156	0.0834965	1	0.776675	1	RELA;
GRB2:SOS provides linkage to MAPK signaling for Integrins	1	15	1.5873	11.6156	0.0834965	1	0.776675	1	SRC;
p130Cas linkage to MAPK signaling for integrins	1	15	1.5873	11.6156	0.0834965	1	0.776675	1	SRC;
Signal regulatory protein family interactions	1	15	1.5873	11.6156	0.0834965	1	0.776675	1	SRC;
Spry regulation of FGF signaling	1	16	1.5873	10.8901	0.0888123	1	0.796081	1	SRC;
N-glycan trimming in the ER and Calnexin/Calreticulin cycle	1	16	1.5873	10.8901	0.0888123	1	0.796081	1	VCP;
PI3K events in ERBB2 signaling	1	16	1.5873	10.8901	0.0888123	1	0.796081	1	PIK3CA;
Regulation of KIT signaling	1	16	1.5873	10.8901	0.0888123	1	0.796081	1	SRC;
Transcription of E2F targets under negative control by p107 (RBL1) and p130 (RBL2) in complex with HDAC1	1	16	1.5873	10.8901	0.0888123	1	0.796081	1	HDAC1;
Polo-like kinase mediated events	1	16	1.5873	10.8901	0.0888123	1	0.796081	1	WEE1;
Sema3A PAK dependent Axon repulsion	1	16	1.5873	10.8901	0.0888123	1	0.796081	1	HSP90AA1;
Regulation of pyruvate dehydrogenase (PDH) complex	1	16	1.5873	10.8901	0.0888123	1	0.796081	1	PDK1;
TP53 Regulates Metabolic Genes	2	87	3.1746	3.98774	0.0903335	1	0.806053	1	AKT1; MTOR;
Butyrate Response Factor 1 (BRF1) binds and destabilizes mRNA	1	17	1.5873	10.2498	0.0940977	1	0.817448	1	AKT1;
KSRP (KHSRP) binds and destabilizes mRNA	1	17	1.5873	10.2498	0.0940977	1	0.817448	1	AKT1;
Protein methylation	1	17	1.5873	10.2498	0.0940977	1	0.817448	1	VCP;
Signaling by cytosolic FGFR1 fusion mutants	1	17	1.5873	10.2498	0.0940977	1	0.817448	1	PIK3CA;
Defective binding of RB1 mutants to E2F1,(E2F2, E2F3)	1	17	1.5873	10.2498	0.0940977	1	0.817448	1	CDK6;
RIP-mediated NFkB activation via ZBP1	1	17	1.5873	10.2498	0.0940977	1	0.817448	1	RELA;
Regulation of TP53 Activity through Phosphorylation	2	92	3.1746	3.77104	0.0992713	1	0.840876	1	CSNK2A1; CHEK1;
Synthesis, secretion, and deacylation of Ghrelin	1	18	1.5873	9.68072	0.0993529	1	0.840876	1	BCHE;
Tie2 Signaling	1	18	1.5873	9.68072	0.0993529	1	0.840876	1	PIK3CA;
Norepinephrine Neurotransmitter Release Cycle	1	18	1.5873	9.68072	0.0993529	1	0.840876	1	MAOA;
G0 and Early G1	1	18	1.5873	9.68072	0.0993529	1	0.840876	1	HDAC1;
PI-3K cascade:FGFR3	1	18	1.5873	9.68072	0.0993529	1	0.840876	1	PIK3CA;
HDACs deacetylate histones	2	94	3.1746	3.69081	0.102914	1	0.862879	1	KDM1A; HDAC1;
Scavenging by Class A Receptors	1	19	1.5873	9.17148	0.104578	1	0.862879	1	HSP90B1;
Ephrin signaling	1	19	1.5873	9.17148	0.104578	1	0.862879	1	SRC;
Transcription of E2F targets under negative control by DREAM complex	1	19	1.5873	9.17148	0.104578	1	0.862879	1	HDAC1;
Nicotinamide salvaging	1	19	1.5873	9.17148	0.104578	1	0.862879	1	PTGS2;
Translesion Synthesis by POLH	1	19	1.5873	9.17148	0.104578	1	0.862879	1	VCP;
PI-3K cascade:FGFR4	1	20	1.5873	8.71313	0.109774	1	0.901973	1	PIK3CA;
Phase I - Functionalization of compounds	1	21	1.5873	8.29842	0.114939	1	0.913953	1	AHR;
Cobalamin (Cbl, vitamin B12) transport and metabolism	1	21	1.5873	8.29842	0.114939	1	0.913953	1	ABCC1;
Pyruvate metabolism	1	21	1.5873	8.29842	0.114939	1	0.913953	1	LDHA;
Negative regulation of MET activity	1	21	1.5873	8.29842	0.114939	1	0.913953	1	PTPN1;
CD209 (DC-SIGN) signaling	1	21	1.5873	8.29842	0.114939	1	0.913953	1	RELA;
Signaling by Retinoic Acid	1	21	1.5873	8.29842	0.114939	1	0.913953	1	PDK1;
Signal transduction by L1	1	21	1.5873	8.29842	0.114939	1	0.913953	1	CSNK2A1;
PI-3K cascade:FGFR1	1	21	1.5873	8.29842	0.114939	1	0.913953	1	PIK3CA;
Downstream TCR signaling	2	103	3.1746	3.36835	0.119744	1	0.93224	1	RELA; PIK3CA;
Chaperone Mediated Autophagy	1	22	1.5873	7.92139	0.120076	1	0.93224	1	HSP90AA1;
Regulation of signaling by CBL	1	22	1.5873	7.92139	0.120076	1	0.93224	1	PIK3CA;
Signaling by ERBB2 TMD/JMD mutants	1	22	1.5873	7.92139	0.120076	1	0.93224	1	HSP90AA1;
NCAM signaling for neurite out-growth	1	22	1.5873	7.92139	0.120076	1	0.93224	1	SRC;
Signaling by FGFR3 point mutants in cancer	1	22	1.5873	7.92139	0.120076	1	0.93224	1	PIK3CA;
Nephrin family interactions	1	23	1.5873	7.57713	0.125182	1	0.953126	1	PIK3CA;
Long-term potentiation	1	23	1.5873	7.57713	0.125182	1	0.953126	1	SRC;
Xenobiotics	1	23	1.5873	7.57713	0.125182	1	0.953126	1	AHR;
Regulation of necroptotic cell death	1	23	1.5873	7.57713	0.125182	1	0.953126	1	HSP90AA1;
PI-3K cascade:FGFR2	1	23	1.5873	7.57713	0.125182	1	0.953126	1	PIK3CA;
mTORC1-mediated signalling	1	24	1.5873	7.26155	0.13026	1	0.962071	1	MTOR;
Interleukin-3, Interleukin-5 and GM-CSF signaling	1	24	1.5873	7.26155	0.13026	1	0.962071	1	PIK3CA;
Purinergic signaling in leishmaniasis infection	1	24	1.5873	7.26155	0.13026	1	0.962071	1	RELA;
TRAF6 mediated NF-kB activation	1	24	1.5873	7.26155	0.13026	1	0.962071	1	RELA;
Growth hormone receptor signaling	1	24	1.5873	7.26155	0.13026	1	0.962071	1	PTPN1;
Estrogen-dependent nuclear events downstream of ESR-membrane signaling	1	24	1.5873	7.26155	0.13026	1	0.962071	1	AKT1;
Downregulation of ERBB2 signaling	1	24	1.5873	7.26155	0.13026	1	0.962071	1	HSP90AA1;
RHO GTPases Activate NADPH Oxidases	1	24	1.5873	7.26155	0.13026	1	0.962071	1	PRKCB;
Senescence-Associated Secretory Phenotype (SASP)	2	111	3.1746	3.1256	0.135237	1	0.984609	1	RELA; CDK6;
Cyclin A/B1/B2 associated events during G2/M transition	1	25	1.5873	6.9712	0.135309	1	0.984609	1	WEE1;
G beta:gamma signalling through PI3Kgamma	1	25	1.5873	6.9712	0.135309	1	0.984609	1	AKT1;
ADP signalling through P2Y purinoceptor 1	1	25	1.5873	6.9712	0.135309	1	0.984609	1	SRC;
EPH-Ephrin signaling	1	26	1.5873	6.70318	0.140329	1	1	1	SRC;
Regulation of IFNA signaling	1	26	1.5873	6.70318	0.140329	1	1	1	PTPN1;
Interleukin receptor SHC signaling	1	27	1.5873	6.45501	0.14532	1	1	1	PIK3CA;
Signaling by FGFR2 in disease	1	27	1.5873	6.45501	0.14532	1	1	1	PIK3CA;
Iron uptake and transport	1	28	1.5873	6.22456	0.150283	1	1	1	ABCG2;
Notch-HLH transcription pathway	1	28	1.5873	6.22456	0.150283	1	1	1	HDAC1;
G1/S-Specific Transcription	1	28	1.5873	6.22456	0.150283	1	1	1	HDAC1;
Energy dependent regulation of mTOR by LKB1-AMPK	1	29	1.5873	6.00999	0.155217	1	1	1	MTOR;
FOXO-mediated transcription of oxidative stress, metabolic and neuronal genes	1	29	1.5873	6.00999	0.155217	1	1	1	HDAC1;
PIWI-interacting RNA (piRNA) biogenesis	1	29	1.5873	6.00999	0.155217	1	1	1	HSP90AA1;
DAP12 signaling	1	29	1.5873	6.00999	0.155217	1	1	1	PIK3CA;
EPHA-mediated growth cone collapse	1	29	1.5873	6.00999	0.155217	1	1	1	SRC;
Tight junction interactions	1	30	1.5873	5.80972	0.160123	1	1	1	PRKCI;
MET activates PTK2 signaling	1	30	1.5873	5.80972	0.160123	1	1	1	SRC;
Regulation of MECP2 expression and activity	1	31	1.5873	5.62237	0.165001	1	1	1	HDAC1;
Platelet degranulation	2	128	3.1746	2.71052	0.169481	1	1	1	VEGFA; PLG;
TAK1 activates NFkB by phosphorylation and activation of IKKs complex	1	32	1.5873	5.44673	0.169851	1	1	1	RELA;
Oncogene Induced Senescence	1	32	1.5873	5.44673	0.169851	1	1	1	CDK6;
Thrombin signalling through proteinase activated receptors (PARs)	1	32	1.5873	5.44673	0.169851	1	1	1	SRC;
SMAD2/SMAD3:SMAD4 heterotrimer regulates transcription	1	32	1.5873	5.44673	0.169851	1	1	1	HDAC1;
Signaling by FGFR1 in disease	1	32	1.5873	5.44673	0.169851	1	1	1	PIK3CA;
Signaling by PDGF	1	33	1.5873	5.28173	0.174674	1	1	1	PLG;
RAF activation	1	34	1.5873	5.12643	0.179468	1	1	1	SRC;
Transcriptional Regulation by E2F6	1	34	1.5873	5.12643	0.179468	1	1	1	CHEK1;
ROS and RNS production in phagocytes	1	34	1.5873	5.12643	0.179468	1	1	1	NOS2;
GPVI-mediated activation cascade	1	35	1.5873	4.98	0.184236	1	1	1	PIK3CA;
G alpha (i) signalling events	3	258	4.7619	2.01386	0.187801	1	1	1	CCR1; SRC; CXCR2;
Signaling by high-kinase activity BRAF mutants	1	36	1.5873	4.8417	0.188976	1	1	1	SRC;
TCF dependent signaling in response to WNT	1	36	1.5873	4.8417	0.188976	1	1	1	TNKS;
NR1H3 & NR1H2 regulate gene expression linked to cholesterol transport and efflux	1	37	1.5873	4.71088	0.193689	1	1	1	KDM1A;
RUNX1 interacts with co-factors whose precise effect on RUNX1 targets is not known	1	37	1.5873	4.71088	0.193689	1	1	1	CSNK2A1;
Detoxification of Reactive Oxygen Species	1	37	1.5873	4.71088	0.193689	1	1	1	NOX4;
Activation of ATR in response to replication stress	1	37	1.5873	4.71088	0.193689	1	1	1	CHEK1;
DNA Damage Recognition in GG-NER	1	38	1.5873	4.58695	0.198375	1	1	1	PARP1;
Transcriptional Regulation by VENTX	1	38	1.5873	4.58695	0.198375	1	1	1	RELA;
Presynaptic phase of homologous DNA pairing and strand exchange	1	39	1.5873	4.46936	0.203035	1	1	1	CHEK1;
PI3K Cascade	1	39	1.5873	4.46936	0.203035	1	1	1	PIK3CA;
MAP2K and MAPK activation	1	40	1.5873	4.35766	0.207667	1	1	1	SRC;
Signaling by RAF1 mutants	1	41	1.5873	4.2514	0.212273	1	1	1	SRC;
Dual Incision in GG-NER	1	41	1.5873	4.2514	0.212273	1	1	1	PARP1;
Activation of gene expression by SREBF (SREBP)	1	42	1.5873	4.1502	0.216853	1	1	1	FASN;
EPHB-mediated forward signaling	1	42	1.5873	4.1502	0.216853	1	1	1	SRC;
Cooperation of PDCL (PhLP1) and TRiC/CCT in G-protein beta folding	1	42	1.5873	4.1502	0.216853	1	1	1	CSNK2A1;
Formation of Incision Complex in GG-NER	1	43	1.5873	4.0537	0.221407	1	1	1	PARP1;
Voltage gated Potassium channels	1	43	1.5873	4.0537	0.221407	1	1	1	KCNH2;
Retinoid metabolism and transport	1	44	1.5873	3.96159	0.225934	1	1	1	AKR1B10;
Signaling by moderate kinase activity BRAF mutants	1	45	1.5873	3.87358	0.230436	1	1	1	SRC;
Paradoxical activation of RAF signaling by kinase inactive BRAF	1	45	1.5873	3.87358	0.230436	1	1	1	SRC;
Signaling downstream of RAS mutants	1	45	1.5873	3.87358	0.230436	1	1	1	SRC;
RNA Polymerase I Transcription Initiation	1	45	1.5873	3.87358	0.230436	1	1	1	HDAC1;
SUMOylation of DNA replication proteins	1	46	1.5873	3.78939	0.234912	1	1	1	TOP1;
NOTCH1 Intracellular Domain Regulates Transcription	1	48	1.5873	3.63153	0.243787	1	1	1	HDAC1;
Recycling pathway of L1	1	49	1.5873	3.55743	0.248186	1	1	1	SRC;
HDMs demethylate histones	1	50	1.5873	3.4863	0.252561	1	1	1	KDM1A;
Regulation of ornithine decarboxylase (ODC)	1	50	1.5873	3.4863	0.252561	1	1	1	ODC1;
Assembly of collagen fibrils and other multimeric structures	1	51	1.5873	3.41795	0.25691	1	1	1	MMP9;
Ubiquitin Mediated Degradation of Phosphorylated Cdc25A	1	51	1.5873	3.41795	0.25691	1	1	1	CHEK1;
Negative regulation of NOTCH4 signaling	1	53	1.5873	3.289	0.265534	1	1	1	AKT1;
Synthesis of PIPs at the plasma membrane	1	53	1.5873	3.289	0.265534	1	1	1	PIK3CA;
Regulation of RUNX3 expression and activity	1	53	1.5873	3.289	0.265534	1	1	1	SRC;
Degradation of AXIN	1	54	1.5873	3.2281	0.269808	1	1	1	TNKS;
Amino acids regulate mTORC1	1	55	1.5873	3.16942	0.274059	1	1	1	MTOR;
Hh mutants are degraded by ERAD	1	55	1.5873	3.16942	0.274059	1	1	1	VCP;
Recognition and association of DNA glycosylase with site containing an affected purine	1	56	1.5873	3.11283	0.278285	1	1	1	MPG;
Cleavage of the damaged purine	1	56	1.5873	3.11283	0.278285	1	1	1	MPG;
Constitutive Signaling by NOTCH1 PEST Domain Mutants	1	58	1.5873	3.00551	0.286664	1	1	1	HDAC1;
Constitutive Signaling by NOTCH1 HD+PEST Domain Mutants	1	58	1.5873	3.00551	0.286664	1	1	1	HDAC1;
Dectin-1 mediated noncanonical NF-kB signaling	1	59	1.5873	2.95458	0.290818	1	1	1	RELA;
Hedgehog ligand biogenesis	1	59	1.5873	2.95458	0.290818	1	1	1	VCP;
E3 ubiquitin ligases ubiquitinate target proteins	1	60	1.5873	2.90535	0.294948	1	1	1	VCP;
Defective CFTR causes cystic fibrosis	1	60	1.5873	2.90535	0.294948	1	1	1	VCP;
Signaling by BRAF and RAF fusions	1	65	1.5873	2.68189	0.315246	1	1	1	SRC;
TP53 Regulates Transcription of DNA Repair Genes	1	65	1.5873	2.68189	0.315246	1	1	1	CHEK1;
Macroautophagy	1	68	1.5873	2.56359	0.327147	1	1	1	MTOR;
Loss of Nlp from mitotic centrosomes	1	69	1.5873	2.52644	0.331069	1	1	1	HSP90AA1;
Loss of proteins required for interphase microtubule organization from the centrosome	1	69	1.5873	2.52644	0.331069	1	1	1	HSP90AA1;
SUMOylation of chromatin organization proteins	1	71	1.5873	2.45528	0.338845	1	1	1	HDAC1;
PKMTs methylate histone lysines	1	71	1.5873	2.45528	0.338845	1	1	1	RELA;
Translocation of SLC2A4 (GLUT4) to the plasma membrane	1	72	1.5873	2.42119	0.3427	1	1	1	AKT1;
AURKA Activation by TPX2	1	72	1.5873	2.42119	0.3427	1	1	1	HSP90AA1;
Regulation of RUNX2 expression and activity	1	72	1.5873	2.42119	0.3427	1	1	1	ESR1;
ERCC6 (CSB) and EHMT2 (G9a) positively regulate rRNA expression	1	75	1.5873	2.32435	0.354131	1	1	1	HDAC1;
SUMOylation of DNA damage response and repair proteins	1	76	1.5873	2.29377	0.357898	1	1	1	PARP1;
Ub-specific processing proteases	2	220	3.1746	1.57708	0.365285	1	1	1	TNKS; AR;
The role of GTSE1 in G2/M progression after G2 checkpoint	1	78	1.5873	2.23497	0.365367	1	1	1	HSP90AA1;
Recruitment of mitotic centrosome proteins and complexes	1	81	1.5873	2.1522	0.376411	1	1	1	HSP90AA1;
G2/M DNA damage checkpoint	1	84	1.5873	2.07535	0.387265	1	1	1	CHEK1;
Transcriptional regulation of white adipocyte differentiation	1	84	1.5873	2.07535	0.387265	1	1	1	RELA;
Interleukin-1 signaling	1	86	1.5873	2.02709	0.394397	1	1	1	RELA;
Regulation of PLK1 Activity at G2/M Transition	1	87	1.5873	2.00379	0.397933	1	1	1	HSP90AA1;
Respiratory electron transport	1	88	1.5873	1.98102	0.401448	1	1	1	TRAP1;
Formation of the beta-catenin:TCF transactivating complex	1	88	1.5873	1.98102	0.401448	1	1	1	HDAC1;
RAB GEFs exchange GTP for GDP on RABs	1	90	1.5873	1.937	0.408419	1	1	1	AKT1;
Pre-NOTCH Transcription and Translation	1	93	1.5873	1.87453	0.418724	1	1	1	PRKCI;
Recruitment of NuMA to mitotic centrosomes	1	95	1.5873	1.83507	0.425496	1	1	1	HSP90AA1;
Anchoring of the basal body to the plasma membrane	1	97	1.5873	1.79724	0.432191	1	1	1	HSP90AA1;
RUNX1 regulates genes involved in megakaryocyte differentiation and platelet function	1	97	1.5873	1.79724	0.432191	1	1	1	HDAC1;
Processing of DNA double-strand break ends	1	98	1.5873	1.7789	0.435509	1	1	1	CHEK1;
FCGR activation	1	101	1.5873	1.72606	0.44535	1	1	1	SRC;
Role of LAT2/NTAL/LAB on calcium mobilization	1	102	1.5873	1.70914	0.448593	1	1	1	PIK3CA;
NoRC negatively regulates rRNA expression	1	105	1.5873	1.66032	0.458209	1	1	1	HDAC1;
Post-translational protein phosphorylation	1	107	1.5873	1.62928	0.464528	1	1	1	HSP90B1;
Amyloid fiber formation	1	108	1.5873	1.6142	0.467661	1	1	1	BACE1;
Role of phospholipids in phagocytosis	1	114	1.5873	1.52925	0.486079	1	1	1	PIK3CA;
PPARA activates gene expression	1	117	1.5873	1.49004	0.495052	1	1	1	AHR;
Oxidative Stress Induced Senescence	1	123	1.5873	1.41736	0.512537	1	1	1	CDK6;
FCGR3A-mediated IL10 synthesis	1	127	1.5873	1.37272	0.523861	1	1	1	SRC;
RAF/MAP kinase cascade	1	131	1.5873	1.33081	0.534927	1	1	1	PIK3CA;
RHO GTPases Activate Formins	1	140	1.5873	1.24527	0.558907	1	1	1	SRC;
G alpha (s) signalling events	1	143	1.5873	1.21914	0.566627	1	1	1	SRC;
FCGR3A-mediated phagocytosis	1	148	1.5873	1.17796	0.579198	1	1	1	SRC;
Regulation of actin dynamics for phagocytic cup formation	1	150	1.5873	1.16225	0.584126	1	1	1	HSP90AA1;
FCERI mediated NF-kB activation	1	166	1.5873	1.05024	0.621555	1	1	1	RELA;
G alpha (q) signalling events	1	175	1.5873	0.996228	0.641131	1	1	1	PIK3CA;
