# Supplementary material for: Network Pharmacology and Bioinformatics Analysis to Identify the Molecular Targets and its Biological Mechanisms of Sciadopitysin against Glioblastoma
Source: J Cancer. 2024 May 13;15(12):3675–83. doi: 10.7150/jca.94202 (PMC11190769; doi:10.7150/jca.94202)
Supplement: Supplementary file 2 — Raw data. [file jcav15p3675s2.zip › RawData/Figure 4 rawdata/string_interactions exc.xlsx]

## Sheet: string_interactions
#node1	node2	node1_string_id	node2_string_id	neighborhood_on_chromosome	gene_fusion	phylogenetic_cooccurrence	homology	coexpression	experimentally_determined_interaction	database_annotated	automated_textmining	combined_score
ABCB1	ABCG2	9606.ENSP00000478255	9606.ENSP00000237612	0	0	0	0.556	0.091	0.091	0	0.944	0.498
ABCB1	AKR1B1	9606.ENSP00000478255	9606.ENSP00000285930	0	0	0	0	0.145	0.05	0	0.48	0.541
ABCB1	HSP90AA1	9606.ENSP00000478255	9606.ENSP00000335153	0	0	0	0	0	0.187	0	0.37	0.466
ABCB1	TOP1	9606.ENSP00000478255	9606.ENSP00000354522	0	0	0	0	0.061	0.055	0	0.501	0.518
ABCB1	PTGS2	9606.ENSP00000478255	9606.ENSP00000356438	0	0	0	0	0	0	0	0.514	0.514
ABCB1	SRC	9606.ENSP00000478255	9606.ENSP00000362680	0	0	0	0	0	0.057	0	0.639	0.646
ABCB1	ABCC1	9606.ENSP00000478255	9606.ENSP00000382342	0	0	0	0.591	0.052	0.05	0	0.931	0.417
ABCB1	ESR1	9606.ENSP00000478255	9606.ENSP00000405330	0	0	0	0	0	0	0	0.46	0.46
ABCB1	AKT1	9606.ENSP00000478255	9606.ENSP00000451828	0	0	0	0	0.061	0.057	0	0.579	0.594
ABCB1	VEGFA	9606.ENSP00000478255	9606.ENSP00000478570	0	0	0	0	0	0	0	0.509	0.509
ABCC1	CSNK2A1	9606.ENSP00000382342	9606.ENSP00000217244	0	0	0	0	0.066	0.454	0	0.143	0.525
ABCC1	ABCG2	9606.ENSP00000382342	9606.ENSP00000237612	0	0	0	0	0.062	0.091	0	0.939	0.943
ABCC1	AKR1B1	9606.ENSP00000382342	9606.ENSP00000285930	0	0	0	0	0.062	0.05	0	0.394	0.413
ABCC1	FASN	9606.ENSP00000382342	9606.ENSP00000304592	0.045	0	0	0	0.049	0.41	0	0.129	0.47
ABCC1	VCP	9606.ENSP00000382342	9606.ENSP00000351777	0	0	0	0	0.08	0.446	0	0.058	0.478
ABCC1	TOP1	9606.ENSP00000382342	9606.ENSP00000354522	0	0	0	0	0	0.064	0	0.42	0.434
ABCC1	CHEK1	9606.ENSP00000382342	9606.ENSP00000388648	0	0	0	0	0	0.349	0	0.131	0.41
ABCC1	AKT1	9606.ENSP00000382342	9606.ENSP00000451828	0	0	0	0	0.062	0.057	0	0.658	0.672
ABCG2	SRC	9606.ENSP00000237612	9606.ENSP00000362680	0	0	0	0	0.062	0.056	0	0.38	0.403
ABCG2	AR	9606.ENSP00000237612	9606.ENSP00000363822	0	0	0	0	0	0.076	0	0.399	0.42
ABCG2	ESR2	9606.ENSP00000237612	9606.ENSP00000343925	0	0	0	0	0	0.076	0	0.507	0.525
ABCG2	VEGFA	9606.ENSP00000237612	9606.ENSP00000478570	0	0	0	0	0	0	0	0.527	0.527
ABCG2	TOP1	9606.ENSP00000237612	9606.ENSP00000354522	0	0	0	0	0	0	0	0.588	0.588
ABCG2	ESR1	9606.ENSP00000237612	9606.ENSP00000405330	0	0	0	0	0	0.076	0	0.673	0.685
ABCG2	AHR	9606.ENSP00000237612	9606.ENSP00000242057	0	0	0	0	0	0	0	0.697	0.697
ABCG2	AKT1	9606.ENSP00000237612	9606.ENSP00000451828	0	0	0	0	0.062	0.056	0	0.753	0.763
AHR	AKT1	9606.ENSP00000242057	9606.ENSP00000451828	0	0	0	0	0	0	0	0.447	0.447
AHR	NOS2	9606.ENSP00000242057	9606.ENSP00000327251	0	0	0	0	0	0	0	0.505	0.505
AHR	ESR2	9606.ENSP00000242057	9606.ENSP00000343925	0	0	0	0	0	0.05	0	0.514	0.519
AHR	CYP19A1	9606.ENSP00000242057	9606.ENSP00000379683	0	0	0	0	0	0	0	0.534	0.534
AHR	MMP9	9606.ENSP00000242057	9606.ENSP00000361405	0	0	0	0	0	0	0	0.56	0.56
AHR	RELA	9606.ENSP00000242057	9606.ENSP00000384273	0	0	0	0	0	0.379	0	0.378	0.597
AHR	SRC	9606.ENSP00000242057	9606.ENSP00000362680	0	0	0	0	0	0	0	0.628	0.628
AHR	PTGS2	9606.ENSP00000242057	9606.ENSP00000356438	0	0	0	0	0.098	0	0	0.671	0.69
AHR	AR	9606.ENSP00000242057	9606.ENSP00000363822	0	0	0	0	0	0.384	0	0.589	0.736
AHR	VEGFA	9606.ENSP00000242057	9606.ENSP00000478570	0	0	0	0	0	0	0	0.744	0.744
AHR	ESR1	9606.ENSP00000242057	9606.ENSP00000405330	0	0	0	0	0	0.384	0	0.826	0.888
AHR	HSP90AA1	9606.ENSP00000242057	9606.ENSP00000335153	0	0	0	0	0	0.472	0.9	0.818	0.989
AKR1B1	PTPN1	9606.ENSP00000285930	9606.ENSP00000360683	0	0	0	0	0.061	0	0	0.428	0.439
AKR1B1	PRKCB	9606.ENSP00000285930	9606.ENSP00000305355	0	0	0	0	0	0	0	0.44	0.44
AKR1B1	VEGFA	9606.ENSP00000285930	9606.ENSP00000478570	0	0	0	0	0	0	0	0.491	0.491
AKR1B1	AKT1	9606.ENSP00000285930	9606.ENSP00000451828	0	0	0	0	0	0	0	0.535	0.535
AKR1B1	PTGS2	9606.ENSP00000285930	9606.ENSP00000356438	0	0	0	0	0.062	0	0	0.653	0.661
AKR1B1	CBR1	9606.ENSP00000285930	9606.ENSP00000290349	0.041	0	0	0	0.063	0	0	0.762	0.768
AKR1B1	AKR1B10	9606.ENSP00000285930	9606.ENSP00000352584	0	0	0.449	0.975	0.099	0	0.9	0.743	0.908
AKR1B10	CBR1	9606.ENSP00000352584	9606.ENSP00000290349	0.041	0	0	0	0.063	0	0	0.458	0.471
AKT1	CSNK2A1	9606.ENSP00000451828	9606.ENSP00000217244	0	0	0.223	0.581	0.057	0.406	0	0.377	0.541
AKT1	MMP2	9606.ENSP00000451828	9606.ENSP00000219070	0	0	0	0	0.061	0	0	0.833	0.836
AKT1	CD38	9606.ENSP00000451828	9606.ENSP00000226279	0	0	0	0	0	0.062	0	0.421	0.433
AKT1	ODC1	9606.ENSP00000451828	9606.ENSP00000234111	0	0	0	0	0.059	0.077	0	0.435	0.466
AKT1	TRAP1	9606.ENSP00000451828	9606.ENSP00000246957	0	0	0	0	0.061	0.371	0	0.217	0.497
AKT1	NOX4	9606.ENSP00000451828	9606.ENSP00000263317	0	0	0	0	0	0.079	0	0.802	0.809
AKT1	TYR	9606.ENSP00000451828	9606.ENSP00000263321	0	0	0	0	0	0	0	0.485	0.485
AKT1	PIK3CA	9606.ENSP00000451828	9606.ENSP00000263967	0	0	0	0	0.063	0.468	0.9	0.978	0.998
AKT1	CDK6	9606.ENSP00000451828	9606.ENSP00000265734	0	0	0.389	0.604	0.062	0.185	0	0.694	0.502
AKT1	CCR1	9606.ENSP00000451828	9606.ENSP00000296140	0	0	0	0	0	0.072	0	0.572	0.585
AKT1	HSP90B1	9606.ENSP00000451828	9606.ENSP00000299767	0	0	0	0	0	0.187	0.6	0.601	0.859
AKT1	FASN	9606.ENSP00000451828	9606.ENSP00000304592	0	0	0	0	0.088	0.065	0	0.74	0.759
AKT1	PRKCB	9606.ENSP00000451828	9606.ENSP00000305355	0	0	0	0.868	0	0.399	0	0.5	0.437
AKT1	PLG	9606.ENSP00000451828	9606.ENSP00000308938	0	0	0	0	0.061	0.05	0	0.608	0.62
AKT1	BACE1	9606.ENSP00000451828	9606.ENSP00000318585	0	0	0	0	0.061	0.085	0	0.477	0.512
AKT1	CXCR2	9606.ENSP00000451828	9606.ENSP00000319635	0	0	0	0	0	0.072	0	0.699	0.709
AKT1	NOS2	9606.ENSP00000451828	9606.ENSP00000327251	0	0	0	0	0.063	0.065	0.8	0.543	0.909
AKT1	HSP90AA1	9606.ENSP00000451828	9606.ENSP00000335153	0	0	0	0	0.061	0.806	0.9	0.92	0.998
AKT1	ESR2	9606.ENSP00000451828	9606.ENSP00000343925	0	0	0	0	0	0.407	0	0.722	0.828
AKT1	ARG1	9606.ENSP00000451828	9606.ENSP00000349446	0	0	0	0	0.062	0	0	0.412	0.425
AKT1	VCP	9606.ENSP00000451828	9606.ENSP00000351777	0	0	0	0	0.072	0.418	0	0.618	0.776
AKT1	TOP1	9606.ENSP00000451828	9606.ENSP00000354522	0	0	0	0	0	0	0	0.452	0.452
AKT1	MTOR	9606.ENSP00000451828	9606.ENSP00000354558	0	0	0	0	0.08	0.872	0.9	0.972	0.999
AKT1	PARP1	9606.ENSP00000451828	9606.ENSP00000355759	0	0	0	0	0.061	0.057	0	0.783	0.791
AKT1	PTGS2	9606.ENSP00000451828	9606.ENSP00000356438	0	0	0	0	0.062	0.058	0	0.848	0.854
AKT1	MCL1	9606.ENSP00000451828	9606.ENSP00000358022	0	0	0	0	0	0	0	0.849	0.85
AKT1	PTPN1	9606.ENSP00000451828	9606.ENSP00000360683	0	0	0	0	0.09	0.397	0.9	0.796	0.987
AKT1	MMP9	9606.ENSP00000451828	9606.ENSP00000361405	0	0	0	0	0.061	0	0	0.885	0.887
AKT1	HDAC1	9606.ENSP00000451828	9606.ENSP00000362649	0	0	0	0	0.041	0.085	0	0.577	0.597
AKT1	SRC	9606.ENSP00000451828	9606.ENSP00000362680	0	0	0.391	0.562	0.097	0.546	0.9	0.96	0.978
AKT1	AR	9606.ENSP00000451828	9606.ENSP00000363822	0	0	0	0	0	0.407	0	0.89	0.932
AKT1	CA9	9606.ENSP00000451828	9606.ENSP00000367608	0	0	0	0	0	0	0	0.475	0.475
AKT1	PDK1	9606.ENSP00000451828	9606.ENSP00000376352	0	0	0	0	0.064	0.866	0	0.507	0.933
AKT1	CYP19A1	9606.ENSP00000451828	9606.ENSP00000379683	0	0	0	0	0	0.055	0	0.63	0.635
AKT1	RELA	9606.ENSP00000451828	9606.ENSP00000384273	0	0	0	0	0.086	0	0	0.776	0.786
AKT1	CHEK1	9606.ENSP00000451828	9606.ENSP00000388648	0	0	0.241	0.594	0	0.436	0	0.811	0.652
AKT1	IDH1	9606.ENSP00000451828	9606.ENSP00000390265	0	0	0	0	0.063	0	0	0.556	0.566
AKT1	WEE1	9606.ENSP00000451828	9606.ENSP00000402084	0	0	0	0	0	0.123	0	0.465	0.511
AKT1	ESR1	9606.ENSP00000451828	9606.ENSP00000405330	0	0	0	0	0.055	0.407	0.9	0.867	0.991
AKT1	LDHA	9606.ENSP00000451828	9606.ENSP00000445175	0	0	0	0	0.062	0.15	0	0.552	0.612
AKT1	PGF	9606.ENSP00000451828	9606.ENSP00000451040	0	0	0	0	0	0	0	0.537	0.537
AKT1	VEGFA	9606.ENSP00000451828	9606.ENSP00000478570	0	0	0	0	0.063	0.342	0	0.95	0.966
ALOX15	PTGS2	9606.ENSP00000458832	9606.ENSP00000356438	0	0	0	0	0.061	0	0.9	0.601	0.959
ALOX15	MMP9	9606.ENSP00000458832	9606.ENSP00000361405	0	0	0	0	0.061	0	0	0.561	0.57
ALOX15	VEGFA	9606.ENSP00000458832	9606.ENSP00000478570	0	0	0	0	0	0	0	0.63	0.63
AR	MMP2	9606.ENSP00000363822	9606.ENSP00000219070	0	0	0	0	0.061	0	0	0.4	0.412
AR	ODC1	9606.ENSP00000363822	9606.ENSP00000234111	0	0	0	0	0	0	0	0.423	0.422
AR	PIK3CA	9606.ENSP00000363822	9606.ENSP00000263967	0	0	0	0	0	0	0.9	0.473	0.945
AR	CDK6	9606.ENSP00000363822	9606.ENSP00000265734	0	0	0	0	0	0.524	0.9	0.399	0.968
AR	CA2	9606.ENSP00000363822	9606.ENSP00000285379	0	0	0	0	0	0.048	0	0.497	0.5
AR	HSP90B1	9606.ENSP00000363822	9606.ENSP00000299767	0	0	0	0	0	0.185	0.8	0.205	0.859
AR	FASN	9606.ENSP00000363822	9606.ENSP00000304592	0	0	0	0	0	0	0	0.425	0.424
AR	PRKCB	9606.ENSP00000363822	9606.ENSP00000305355	0	0	0	0	0	0.348	0	0.318	0.536
AR	HSP90AA1	9606.ENSP00000363822	9606.ENSP00000335153	0	0	0	0	0	0.474	0.9	0.803	0.988
AR	VCP	9606.ENSP00000363822	9606.ENSP00000351777	0	0	0	0	0	0.305	0	0.188	0.411
AR	MTOR	9606.ENSP00000363822	9606.ENSP00000354558	0	0	0	0	0	0	0	0.55	0.55
AR	PARP1	9606.ENSP00000363822	9606.ENSP00000355759	0	0	0	0	0	0	0	0.445	0.445
AR	PTGS2	9606.ENSP00000363822	9606.ENSP00000356438	0	0	0	0	0	0.05	0	0.437	0.442
AR	MCL1	9606.ENSP00000363822	9606.ENSP00000358022	0	0	0	0	0	0.064	0	0.58	0.59
AR	MMP9	9606.ENSP00000363822	9606.ENSP00000361405	0	0	0	0	0	0	0	0.716	0.717
AR	HDAC1	9606.ENSP00000363822	9606.ENSP00000362649	0	0	0	0	0	0.384	0	0.53	0.698
AR	SRC	9606.ENSP00000363822	9606.ENSP00000362680	0	0	0	0	0	0.407	0.9	0.857	0.99
AR	ESR1	9606.ENSP00000363822	9606.ENSP00000405330	0	0	0	0.656	0.062	0.379	0	0.936	0.587
AR	VEGFA	9606.ENSP00000363822	9606.ENSP00000478570	0	0	0	0	0	0	0	0.742	0.742
AR	RELA	9606.ENSP00000363822	9606.ENSP00000384273	0	0	0	0	0	0.393	0	0.625	0.763
AR	CYP19A1	9606.ENSP00000363822	9606.ENSP00000379683	0	0	0	0	0	0.085	0	0.873	0.879
AR	KDM1A	9606.ENSP00000363822	9606.ENSP00000383042	0	0	0	0	0	0.472	0.9	0.925	0.995
ARG1	ODC1	9606.ENSP00000349446	9606.ENSP00000234111	0.11	0	0	0	0.064	0	0.9	0.737	0.975
ARG1	CXCR2	9606.ENSP00000349446	9606.ENSP00000319635	0	0	0	0	0.069	0	0	0.441	0.457
ARG1	NOS2	9606.ENSP00000349446	9606.ENSP00000327251	0	0	0	0	0.06	0.086	0.9	0.782	0.978
ARG1	MMP12	9606.ENSP00000349446	9606.ENSP00000458585	0	0	0	0	0	0	0	0.483	0.483
ARG1	MMP9	9606.ENSP00000349446	9606.ENSP00000361405	0	0	0	0	0	0	0	0.541	0.541
ARG1	VEGFA	9606.ENSP00000349446	9606.ENSP00000478570	0	0	0	0	0	0	0	0.559	0.559
ARG1	PTGS2	9606.ENSP00000349446	9606.ENSP00000356438	0	0	0	0	0	0	0	0.705	0.705
ARG1	VCP	9606.ENSP00000349446	9606.ENSP00000351777	0	0	0	0	0	0	0.9	0	0.9
BACE1	MMP2	9606.ENSP00000318585	9606.ENSP00000219070	0	0	0	0	0.051	0.518	0	0.189	0.596
BACE1	BCHE	9606.ENSP00000318585	9606.ENSP00000264381	0	0	0	0	0.063	0	0	0.592	0.601
BCHE	TYR	9606.ENSP00000264381	9606.ENSP00000263321	0	0	0	0	0.165	0	0	0.491	0.556
BCHE	MAOA	9606.ENSP00000264381	9606.ENSP00000340684	0.045	0	0	0	0.061	0	0	0.603	0.613
CA2	MMP9	9606.ENSP00000285379	9606.ENSP00000361405	0	0	0	0	0	0	0	0.414	0.414
CA9	MMP2	9606.ENSP00000367608	9606.ENSP00000219070	0	0	0	0	0.07	0	0	0.399	0.417
CA9	MTOR	9606.ENSP00000367608	9606.ENSP00000354558	0	0	0	0	0	0	0	0.42	0.42
CA9	PTGS2	9606.ENSP00000367608	9606.ENSP00000356438	0	0	0	0	0	0	0	0.598	0.598
CA9	MMP9	9606.ENSP00000367608	9606.ENSP00000361405	0	0	0	0	0	0	0	0.68	0.68
CA9	SRC	9606.ENSP00000367608	9606.ENSP00000362680	0	0	0	0	0	0	0	0.541	0.541
CA9	ESR1	9606.ENSP00000367608	9606.ENSP00000405330	0	0	0	0	0	0.048	0	0.401	0.405
CA9	PDK1	9606.ENSP00000367608	9606.ENSP00000376352	0	0	0	0	0.085	0	0	0.481	0.505
CA9	LDHA	9606.ENSP00000367608	9606.ENSP00000445175	0	0	0	0	0.076	0	0	0.588	0.603
CA9	VEGFA	9606.ENSP00000367608	9606.ENSP00000478570	0	0	0	0	0.088	0	0	0.713	0.727
CCR1	VEGFA	9606.ENSP00000296140	9606.ENSP00000478570	0	0	0	0	0	0	0	0.424	0.424
CCR1	MMP9	9606.ENSP00000296140	9606.ENSP00000361405	0	0	0	0	0.23	0.064	0	0.464	0.58
CCR1	CXCR2	9606.ENSP00000296140	9606.ENSP00000319635	0	0	0	0.824	0.105	0	0.9	0.725	0.918
CD38	MCL1	9606.ENSP00000226279	9606.ENSP00000358022	0	0	0	0	0	0	0	0.4	0.4
CD38	VEGFA	9606.ENSP00000226279	9606.ENSP00000478570	0	0	0	0	0	0	0	0.415	0.414
CD38	PRKCG	9606.ENSP00000226279	9606.ENSP00000263431	0	0	0	0	0	0	0.8	0	0.8
CD38	PRKCB	9606.ENSP00000226279	9606.ENSP00000305355	0	0	0	0	0.1	0	0.8	0.095	0.822
CDK6	PIK3CA	9606.ENSP00000265734	9606.ENSP00000263967	0	0	0	0	0.062	0.185	0	0.505	0.588
CDK6	MMP9	9606.ENSP00000265734	9606.ENSP00000361405	0	0	0	0	0.062	0	0	0.411	0.423
CDK6	CHEK1	9606.ENSP00000265734	9606.ENSP00000388648	0	0	0.246	0.644	0.14	0.186	0	0.62	0.47
CDK6	ESR1	9606.ENSP00000265734	9606.ENSP00000405330	0	0	0	0	0	0	0	0.498	0.497
CDK6	MTOR	9606.ENSP00000265734	9606.ENSP00000354558	0	0	0	0	0.062	0.185	0	0.414	0.513
CDK6	MCL1	9606.ENSP00000265734	9606.ENSP00000358022	0	0	0	0	0	0.063	0	0.537	0.547
CDK6	HSP90AA1	9606.ENSP00000265734	9606.ENSP00000335153	0	0	0	0	0.058	0.31	0	0.448	0.61
CDK6	VEGFA	9606.ENSP00000265734	9606.ENSP00000478570	0	0	0	0	0	0.261	0	0.671	0.746
CDK6	WEE1	9606.ENSP00000265734	9606.ENSP00000402084	0	0	0	0	0.091	0.346	0	0.644	0.77
CDK6	HDAC1	9606.ENSP00000265734	9606.ENSP00000362649	0	0	0	0	0.062	0.099	0.9	0.43	0.945
CHEK1	CSNK2A1	9606.ENSP00000388648	9606.ENSP00000217244	0	0	0	0.596	0.061	0.402	0	0.263	0.469
CHEK1	PIK3CA	9606.ENSP00000388648	9606.ENSP00000263967	0	0	0	0	0	0.315	0	0.373	0.552
CHEK1	MELK	9606.ENSP00000388648	9606.ENSP00000298048	0	0	0	0.702	0.84	0.063	0	0.319	0.858
CHEK1	HSP90AA1	9606.ENSP00000388648	9606.ENSP00000335153	0	0	0	0	0.062	0.416	0	0.803	0.883
CHEK1	TOP1	9606.ENSP00000388648	9606.ENSP00000354522	0	0	0	0	0.062	0.343	0	0.788	0.858
CHEK1	MTOR	9606.ENSP00000388648	9606.ENSP00000354558	0	0	0	0	0	0.315	0	0.647	0.749
CHEK1	PARP1	9606.ENSP00000388648	9606.ENSP00000355759	0	0	0	0	0.17	0.135	0	0.786	0.833
CHEK1	MCL1	9606.ENSP00000388648	9606.ENSP00000358022	0	0	0	0	0.049	0	0	0.47	0.474
CHEK1	MMP9	9606.ENSP00000388648	9606.ENSP00000361405	0	0	0	0	0	0	0	0.513	0.513
CHEK1	HDAC1	9606.ENSP00000388648	9606.ENSP00000362649	0	0	0	0	0.062	0.063	0	0.432	0.458
CHEK1	RELA	9606.ENSP00000388648	9606.ENSP00000384273	0	0	0	0	0	0.294	0	0.561	0.677
CHEK1	VEGFA	9606.ENSP00000388648	9606.ENSP00000478570	0	0	0	0	0	0.14	0	0.358	0.424
CHEK1	ESR1	9606.ENSP00000388648	9606.ENSP00000405330	0	0	0	0	0.061	0	0	0.414	0.426
CHEK1	WEE1	9606.ENSP00000388648	9606.ENSP00000402084	0	0	0	0.559	0.131	0.313	0.9	0.944	0.962
CSNK2A1	SRC	9606.ENSP00000217244	9606.ENSP00000362680	0	0	0	0.568	0.058	0.357	0	0.3	0.442
CSNK2A1	TOP1	9606.ENSP00000217244	9606.ENSP00000354522	0	0	0	0	0.064	0.379	0	0.243	0.521
CSNK2A1	HSP90B1	9606.ENSP00000217244	9606.ENSP00000299767	0	0	0	0	0.077	0.47	0	0.14	0.543
CSNK2A1	ODC1	9606.ENSP00000217244	9606.ENSP00000234111	0	0	0	0	0.085	0	0	0.535	0.556
CSNK2A1	WEE1	9606.ENSP00000217244	9606.ENSP00000402084	0	0	0	0	0.063	0.388	0	0.317	0.574
CSNK2A1	PTPN1	9606.ENSP00000217244	9606.ENSP00000360683	0	0	0	0	0.082	0.379	0	0.417	0.639
CSNK2A1	RELA	9606.ENSP00000217244	9606.ENSP00000384273	0	0	0	0	0.052	0.305	0	0.511	0.65
CSNK2A1	HSP90AA1	9606.ENSP00000217244	9606.ENSP00000335153	0	0	0	0	0.214	0.493	0	0.607	0.83
CSNK2A1	HDAC1	9606.ENSP00000217244	9606.ENSP00000362649	0	0	0	0	0.129	0.718	0.72	0.215	0.938
CXCR2	MMP2	9606.ENSP00000319635	9606.ENSP00000219070	0	0	0	0	0	0.064	0	0.4	0.414
CXCR2	PTGS2	9606.ENSP00000319635	9606.ENSP00000356438	0	0	0	0	0	0.056	0	0.42	0.429
CXCR2	HSP90AA1	9606.ENSP00000319635	9606.ENSP00000335153	0	0	0	0	0	0	0	0.491	0.491
CXCR2	MTOR	9606.ENSP00000319635	9606.ENSP00000354558	0	0	0	0	0	0.053	0	0.523	0.529
CXCR2	VEGFA	9606.ENSP00000319635	9606.ENSP00000478570	0	0	0	0	0	0	0	0.582	0.582
CXCR2	MMP9	9606.ENSP00000319635	9606.ENSP00000361405	0	0	0	0	0.089	0.064	0	0.577	0.608
CYP19A1	PIK3CA	9606.ENSP00000379683	9606.ENSP00000263967	0	0	0	0	0	0	0	0.444	0.444
CYP19A1	ESR2	9606.ENSP00000379683	9606.ENSP00000343925	0	0	0	0	0.062	0.085	0	0.845	0.855
CYP19A1	MTOR	9606.ENSP00000379683	9606.ENSP00000354558	0	0	0	0	0	0	0	0.512	0.512
CYP19A1	PTGS2	9606.ENSP00000379683	9606.ENSP00000356438	0	0	0	0	0.05	0	0	0.635	0.639
CYP19A1	SRC	9606.ENSP00000379683	9606.ENSP00000362680	0	0	0	0	0	0.055	0	0.443	0.451
CYP19A1	VEGFA	9606.ENSP00000379683	9606.ENSP00000478570	0	0	0	0	0	0	0	0.543	0.543
CYP19A1	ESR1	9606.ENSP00000379683	9606.ENSP00000405330	0	0	0	0	0	0.085	0	0.96	0.962
DAPK1	HSP90AA1	9606.ENSP00000386135	9606.ENSP00000335153	0	0	0	0	0	0.308	0	0.245	0.456
DAPK1	ESR1	9606.ENSP00000386135	9606.ENSP00000405330	0	0	0	0	0	0	0	0.444	0.444
ESR1	MMP2	9606.ENSP00000405330	9606.ENSP00000219070	0	0	0	0	0	0	0	0.532	0.532
ESR1	MPG	9606.ENSP00000405330	9606.ENSP00000219431	0	0	0	0	0	0.328	0.9	0.08	0.932
ESR1	ODC1	9606.ENSP00000405330	9606.ENSP00000234111	0	0	0	0	0	0	0	0.432	0.432
ESR1	PIK3CA	9606.ENSP00000405330	9606.ENSP00000263967	0	0	0	0	0	0.379	0.9	0.669	0.977
ESR1	PLG	9606.ENSP00000405330	9606.ENSP00000308938	0	0	0	0	0.061	0	0	0.44	0.451
ESR1	HSP90AA1	9606.ENSP00000405330	9606.ENSP00000335153	0	0	0	0	0	0.474	0.9	0.633	0.979
ESR1	ESR2	9606.ENSP00000405330	9606.ENSP00000343925	0	0	0	0.925	0.061	0.379	0.9	0.967	0.941
ESR1	TOP1	9606.ENSP00000405330	9606.ENSP00000354522	0	0	0	0	0.061	0.043	0	0.398	0.411
ESR1	MTOR	9606.ENSP00000405330	9606.ENSP00000354558	0	0	0	0	0	0.379	0	0.628	0.759
ESR1	PARP1	9606.ENSP00000405330	9606.ENSP00000355759	0	0	0	0	0	0.342	0	0.652	0.761
ESR1	PTGS2	9606.ENSP00000405330	9606.ENSP00000356438	0	0	0	0	0	0.05	0	0.771	0.773
ESR1	MCL1	9606.ENSP00000405330	9606.ENSP00000358022	0	0	0	0	0	0.064	0	0.503	0.515
ESR1	PTPN1	9606.ENSP00000405330	9606.ENSP00000360683	0	0	0	0	0	0.31	0	0.283	0.484
ESR1	MMP9	9606.ENSP00000405330	9606.ENSP00000361405	0	0	0	0	0	0	0	0.581	0.581
ESR1	HDAC1	9606.ENSP00000405330	9606.ENSP00000362649	0	0	0	0	0	0.384	0.9	0.541	0.969
ESR1	SRC	9606.ENSP00000405330	9606.ENSP00000362680	0	0	0	0	0.061	0.52	0.9	0.803	0.99
ESR1	KDM1A	9606.ENSP00000405330	9606.ENSP00000383042	0	0	0	0	0	0.41	0.9	0.473	0.966
ESR1	RELA	9606.ENSP00000405330	9606.ENSP00000384273	0	0	0	0	0	0.393	0	0.473	0.666
ESR1	VEGFA	9606.ENSP00000405330	9606.ENSP00000478570	0	0	0	0	0.061	0	0	0.813	0.816
ESR2	PIK3CA	9606.ENSP00000343925	9606.ENSP00000263967	0	0	0	0	0	0	0.9	0.168	0.913
ESR2	HSP90AA1	9606.ENSP00000343925	9606.ENSP00000335153	0	0	0	0	0	0.474	0.9	0.293	0.959
ESR2	PTGS2	9606.ENSP00000343925	9606.ENSP00000356438	0	0	0	0	0	0.05	0	0.439	0.444
ESR2	VEGFA	9606.ENSP00000343925	9606.ENSP00000478570	0	0	0	0	0	0	0	0.671	0.671
ESR2	SRC	9606.ENSP00000343925	9606.ENSP00000362680	0	0	0	0	0	0.407	0.9	0.459	0.965
FASN	KDM1A	9606.ENSP00000304592	9606.ENSP00000383042	0	0	0	0	0.076	0	0	0.377	0.4
FASN	LDHA	9606.ENSP00000304592	9606.ENSP00000445175	0	0	0	0	0	0	0	0.518	0.518
FASN	MTOR	9606.ENSP00000304592	9606.ENSP00000354558	0	0	0	0	0.095	0.136	0	0.685	0.732
HDAC1	HSP90AA1	9606.ENSP00000362649	9606.ENSP00000335153	0	0	0	0	0.072	0.19	0	0.569	0.648
HDAC1	MAOA	9606.ENSP00000362649	9606.ENSP00000340684	0	0	0	0	0.055	0.266	0	0.21	0.404
HDAC1	TOP1	9606.ENSP00000362649	9606.ENSP00000354522	0	0	0	0	0.107	0.26	0	0.3	0.497
HDAC1	MTOR	9606.ENSP00000362649	9606.ENSP00000354558	0	0	0	0	0.062	0.177	0	0.323	0.432
HDAC1	PARP1	9606.ENSP00000362649	9606.ENSP00000355759	0	0	0	0	0.125	0.401	0	0.416	0.667
HDAC1	SRC	9606.ENSP00000362649	9606.ENSP00000362680	0	0	0	0	0.063	0.085	0	0.378	0.42
HDAC1	VEGFA	9606.ENSP00000362649	9606.ENSP00000478570	0	0	0	0	0	0	0	0.425	0.424
HDAC1	RELA	9606.ENSP00000362649	9606.ENSP00000384273	0	0	0	0	0.107	0.707	0	0.552	0.872
HDAC1	KDM1A	9606.ENSP00000362649	9606.ENSP00000383042	0	0	0	0	0.123	0.568	0.9	0.781	0.99
HSP90AA1	MMP2	9606.ENSP00000335153	9606.ENSP00000219070	0	0	0	0	0	0.379	0	0.878	0.921
HSP90AA1	KCNH2	9606.ENSP00000335153	9606.ENSP00000262186	0	0	0	0	0	0.379	0	0.639	0.766
HSP90AA1	PIK3CA	9606.ENSP00000335153	9606.ENSP00000263967	0	0	0	0	0	0.063	0.9	0.38	0.936
HSP90AA1	HSP90B1	9606.ENSP00000335153	9606.ENSP00000299767	0	0	0.449	0.912	0.24	0.172	0.8	0.92	0.879
HSP90AA1	NOS2	9606.ENSP00000335153	9606.ENSP00000327251	0	0	0	0	0.06	0.379	0	0.54	0.708
HSP90AA1	MMP9	9606.ENSP00000335153	9606.ENSP00000361405	0	0	0	0	0	0	0	0.407	0.407
HSP90AA1	PTGS2	9606.ENSP00000335153	9606.ENSP00000356438	0	0	0	0	0	0	0	0.409	0.409
HSP90AA1	KDM1A	9606.ENSP00000335153	9606.ENSP00000383042	0	0	0	0	0.063	0.262	0	0.271	0.451
HSP90AA1	RELA	9606.ENSP00000335153	9606.ENSP00000384273	0	0	0	0	0.049	0.101	0	0.421	0.461
HSP90AA1	LDHA	9606.ENSP00000335153	9606.ENSP00000445175	0.041	0	0	0	0.186	0.069	0	0.373	0.484
HSP90AA1	TOP1	9606.ENSP00000335153	9606.ENSP00000354522	0	0	0	0	0.107	0	0	0.466	0.503
HSP90AA1	MCL1	9606.ENSP00000335153	9606.ENSP00000358022	0	0	0	0	0	0.119	0	0.518	0.557
HSP90AA1	PARP1	9606.ENSP00000335153	9606.ENSP00000355759	0	0	0	0	0.098	0	0	0.54	0.567
HSP90AA1	WEE1	9606.ENSP00000335153	9606.ENSP00000402084	0	0	0	0	0	0.469	0	0.696	0.832
HSP90AA1	MTOR	9606.ENSP00000335153	9606.ENSP00000354558	0	0	0	0	0	0.063	0.9	0.615	0.96
HSP90AA1	VEGFA	9606.ENSP00000335153	9606.ENSP00000478570	0	0	0	0	0	0.379	0.9	0.62	0.974
HSP90AA1	SRC	9606.ENSP00000335153	9606.ENSP00000362680	0	0	0	0	0	0.473	0.9	0.676	0.981
HSP90AA1	VCP	9606.ENSP00000335153	9606.ENSP00000351777	0	0	0	0	0.155	0.389	0.9	0.687	0.981
HSP90B1	VEGFA	9606.ENSP00000299767	9606.ENSP00000478570	0	0	0	0	0	0	0	0.569	0.569
HSP90B1	VCP	9606.ENSP00000299767	9606.ENSP00000351777	0	0	0	0	0.144	0.422	0	0.521	0.743
IDH1	PIK3CA	9606.ENSP00000390265	9606.ENSP00000263967	0	0	0	0	0.061	0	0	0.669	0.675
IDH1	NOS2	9606.ENSP00000390265	9606.ENSP00000327251	0.042	0	0	0	0	0	0.9	0.24	0.92
IDH1	MMP9	9606.ENSP00000390265	9606.ENSP00000361405	0	0	0	0	0	0	0.9	0.483	0.946
IDH1	PDK1	9606.ENSP00000390265	9606.ENSP00000376352	0.043	0	0	0	0	0	0	0.399	0.4
IDH1	VEGFA	9606.ENSP00000390265	9606.ENSP00000478570	0	0	0	0	0.05	0	0	0.448	0.453
IDH1	LDHA	9606.ENSP00000390265	9606.ENSP00000445175	0.075	0	0	0	0.194	0.18	0	0.61	0.73
KCNH2	SRC	9606.ENSP00000262186	9606.ENSP00000362680	0	0	0	0	0	0.063	0	0.522	0.533
KDM1A	PRKCB	9606.ENSP00000383042	9606.ENSP00000305355	0	0	0	0	0.061	0.348	0	0.384	0.589
LDHA	MTOR	9606.ENSP00000445175	9606.ENSP00000354558	0	0	0	0	0	0.056	0	0.446	0.454
LDHA	PDK1	9606.ENSP00000445175	9606.ENSP00000376352	0	0	0	0	0.124	0	0	0.802	0.819
LDHA	VEGFA	9606.ENSP00000445175	9606.ENSP00000478570	0	0	0	0	0	0	0	0.723	0.723
MCL1	MMP2	9606.ENSP00000358022	9606.ENSP00000219070	0	0	0	0	0	0	0	0.411	0.41
MCL1	PIK3CA	9606.ENSP00000358022	9606.ENSP00000263967	0	0	0	0	0.062	0	0	0.421	0.434
MCL1	TNKS	9606.ENSP00000358022	9606.ENSP00000311579	0	0	0	0	0	0.472	0	0.63	0.796
MCL1	MTOR	9606.ENSP00000358022	9606.ENSP00000354558	0	0	0	0	0	0	0	0.729	0.73
MCL1	PARP1	9606.ENSP00000358022	9606.ENSP00000355759	0	0	0	0	0	0	0	0.589	0.589
MCL1	PTGS2	9606.ENSP00000358022	9606.ENSP00000356438	0	0	0	0	0.066	0	0	0.653	0.662
MCL1	MMP9	9606.ENSP00000358022	9606.ENSP00000361405	0	0	0	0	0	0	0	0.447	0.447
MCL1	RELA	9606.ENSP00000358022	9606.ENSP00000384273	0	0	0	0	0.082	0	0	0.425	0.449
MCL1	SRC	9606.ENSP00000358022	9606.ENSP00000362680	0	0	0	0	0	0	0	0.547	0.547
MCL1	VEGFA	9606.ENSP00000358022	9606.ENSP00000478570	0	0	0	0	0	0	0	0.773	0.773
MMP12	PLG	9606.ENSP00000458585	9606.ENSP00000308938	0	0	0	0	0.063	0	0.9	0.536	0.952
MMP12	MMP9	9606.ENSP00000458585	9606.ENSP00000361405	0	0	0	0.732	0.506	0	0	0.816	0.613
MMP12	VEGFA	9606.ENSP00000458585	9606.ENSP00000478570	0	0	0	0	0	0	0	0.526	0.526
MMP2	PGF	9606.ENSP00000219070	9606.ENSP00000451040	0	0	0	0	0.07	0	0	0.473	0.489
MMP2	RELA	9606.ENSP00000219070	9606.ENSP00000384273	0	0	0	0	0	0.085	0	0.57	0.59
MMP2	MTOR	9606.ENSP00000219070	9606.ENSP00000354558	0	0	0	0	0	0	0	0.667	0.667
MMP2	PTGS2	9606.ENSP00000219070	9606.ENSP00000356438	0	0	0	0	0.066	0	0	0.696	0.704
MMP2	PLG	9606.ENSP00000219070	9606.ENSP00000308938	0	0	0	0	0.063	0	0	0.736	0.742
MMP2	MMP9	9606.ENSP00000219070	9606.ENSP00000361405	0	0	0	0.929	0.061	0	0.9	0.958	0.908
MMP2	SRC	9606.ENSP00000219070	9606.ENSP00000362680	0	0	0	0	0.055	0	0.9	0.748	0.974
MMP2	VEGFA	9606.ENSP00000219070	9606.ENSP00000478570	0	0	0	0	0.065	0	0.8	0.899	0.979
MMP9	NOX4	9606.ENSP00000361405	9606.ENSP00000263317	0	0	0	0	0	0	0	0.454	0.454
MMP9	PLG	9606.ENSP00000361405	9606.ENSP00000308938	0	0	0	0	0.063	0.379	0.9	0.863	0.991
MMP9	NOS2	9606.ENSP00000361405	9606.ENSP00000327251	0	0	0	0	0.064	0	0	0.519	0.53
MMP9	MTOR	9606.ENSP00000361405	9606.ENSP00000354558	0	0	0	0	0	0	0	0.48	0.48
MMP9	PTGS2	9606.ENSP00000361405	9606.ENSP00000356438	0	0	0	0	0.097	0	0	0.725	0.741
MMP9	PGF	9606.ENSP00000361405	9606.ENSP00000451040	0	0	0	0	0	0	0	0.748	0.748
MMP9	RELA	9606.ENSP00000361405	9606.ENSP00000384273	0	0	0	0	0	0.344	0	0.683	0.783
MMP9	SRC	9606.ENSP00000361405	9606.ENSP00000362680	0	0	0	0	0.088	0	0.9	0.796	0.979
MMP9	VEGFA	9606.ENSP00000361405	9606.ENSP00000478570	0	0	0	0	0	0	0.8	0.946	0.989
MTOR	NOX4	9606.ENSP00000354558	9606.ENSP00000263317	0	0	0	0	0.053	0.056	0	0.56	0.573
MTOR	PRKCG	9606.ENSP00000354558	9606.ENSP00000263431	0	0	0	0	0	0	0.8	0.114	0.815
MTOR	PIK3CA	9606.ENSP00000354558	9606.ENSP00000263967	0	0	0	0.541	0.061	0.186	0.9	0.73	0.944
MTOR	PRKCB	9606.ENSP00000354558	9606.ENSP00000305355	0	0	0	0	0	0	0.8	0.267	0.847
MTOR	PARP1	9606.ENSP00000354558	9606.ENSP00000355759	0	0	0	0	0.086	0	0	0.442	0.469
MTOR	PTGS2	9606.ENSP00000354558	9606.ENSP00000356438	0	0	0	0	0	0.064	0	0.481	0.493
MTOR	SRC	9606.ENSP00000354558	9606.ENSP00000362680	0	0	0	0	0.058	0.124	0	0.653	0.688
MTOR	VEGFA	9606.ENSP00000354558	9606.ENSP00000478570	0	0	0	0	0	0	0	0.873	0.873
MTOR	RELA	9606.ENSP00000354558	9606.ENSP00000384273	0	0	0	0	0	0	0.9	0.33	0.93
MTOR	PDK1	9606.ENSP00000354558	9606.ENSP00000376352	0	0	0	0	0.054	0.872	0	0.596	0.947
NOS2	ODC1	9606.ENSP00000327251	9606.ENSP00000234111	0.043	0	0	0	0.061	0	0	0.653	0.662
NOS2	PARP1	9606.ENSP00000327251	9606.ENSP00000355759	0	0	0	0	0.061	0	0	0.512	0.523
NOS2	VEGFA	9606.ENSP00000327251	9606.ENSP00000478570	0	0	0	0	0.064	0	0	0.527	0.538
NOS2	PTGS2	9606.ENSP00000327251	9606.ENSP00000356438	0	0	0	0	0.063	0.299	0	0.868	0.906
NOS2	RELA	9606.ENSP00000327251	9606.ENSP00000384273	0	0	0	0	0	0.343	0.9	0.327	0.951
NOS2	SRC	9606.ENSP00000327251	9606.ENSP00000362680	0	0	0	0	0.064	0.394	0.9	0.6	0.974
NOX4	PTGS2	9606.ENSP00000263317	9606.ENSP00000356438	0	0	0	0	0.049	0.085	0	0.464	0.493
NOX4	SRC	9606.ENSP00000263317	9606.ENSP00000362680	0	0	0	0	0	0.079	0	0.485	0.505
NOX4	VEGFA	9606.ENSP00000263317	9606.ENSP00000478570	0	0	0	0	0	0	0	0.53	0.53
NOX4	PTPN1	9606.ENSP00000263317	9606.ENSP00000360683	0	0	0	0	0.05	0	0.9	0.515	0.949
ODC1	PTGS2	9606.ENSP00000234111	9606.ENSP00000356438	0	0	0	0	0	0	0	0.515	0.515
PARP1	TNKS	9606.ENSP00000355759	9606.ENSP00000311579	0	0	0	0	0.078	0	0	0.719	0.73
PARP1	TOP1	9606.ENSP00000355759	9606.ENSP00000354522	0	0	0	0	0.062	0.379	0	0.81	0.88
PARP1	VEGFA	9606.ENSP00000355759	9606.ENSP00000478570	0	0	0	0	0	0	0	0.4	0.4
PARP1	WEE1	9606.ENSP00000355759	9606.ENSP00000402084	0	0	0	0	0.096	0	0	0.375	0.411
PARP1	SRC	9606.ENSP00000355759	9606.ENSP00000362680	0	0	0	0	0.061	0.189	0	0.362	0.472
PARP1	RELA	9606.ENSP00000355759	9606.ENSP00000384273	0	0	0	0	0	0.379	0	0.616	0.751
PDK1	PIK3CA	9606.ENSP00000376352	9606.ENSP00000263967	0	0	0	0	0.052	0.358	0.8	0.178	0.886
PDK1	VEGFA	9606.ENSP00000376352	9606.ENSP00000478570	0	0	0	0	0	0	0	0.472	0.472
PGF	PIK3CA	9606.ENSP00000451040	9606.ENSP00000263967	0	0	0	0	0	0	0.9	0.186	0.915
PGF	PLG	9606.ENSP00000451040	9606.ENSP00000308938	0	0	0	0	0	0	0	0.455	0.455
PGF	PTGS2	9606.ENSP00000451040	9606.ENSP00000356438	0	0	0	0	0	0	0	0.591	0.591
PGF	VEGFA	9606.ENSP00000451040	9606.ENSP00000478570	0	0	0	0.897	0	0.514	0.9	0.942	0.954
PIK3CA	PTGS2	9606.ENSP00000263967	9606.ENSP00000356438	0	0	0	0	0	0.064	0	0.397	0.411
PIK3CA	PRKCI	9606.ENSP00000263967	9606.ENSP00000295797	0	0	0	0	0.094	0.124	0.6	0.389	0.78
PIK3CA	RELA	9606.ENSP00000263967	9606.ENSP00000384273	0	0	0	0	0	0	0.9	0.26	0.922
PIK3CA	PTPN1	9606.ENSP00000263967	9606.ENSP00000360683	0	0	0	0	0.061	0.172	0.9	0.137	0.923
PIK3CA	VEGFA	9606.ENSP00000263967	9606.ENSP00000478570	0	0	0	0	0	0	0.9	0.535	0.951
PIK3CA	SRC	9606.ENSP00000263967	9606.ENSP00000362680	0	0	0	0	0.058	0.124	0.9	0.578	0.96
PLG	PTGS2	9606.ENSP00000308938	9606.ENSP00000356438	0	0	0	0	0	0.057	0	0.501	0.509
PLG	SRC	9606.ENSP00000308938	9606.ENSP00000362680	0	0	0	0	0.058	0.05	0	0.498	0.512
PLG	VEGFA	9606.ENSP00000308938	9606.ENSP00000478570	0	0	0	0	0	0	0.9	0.708	0.969
PRKCB	TYR	9606.ENSP00000305355	9606.ENSP00000263321	0	0	0	0	0.063	0	0.8	0.246	0.846
PRKCB	PRKCG	9606.ENSP00000305355	9606.ENSP00000263431	0	0	0	0.974	0.084	0	0.9	0.799	0.906
PRKCB	VEGFA	9606.ENSP00000305355	9606.ENSP00000478570	0	0	0	0	0	0	0	0.691	0.691
PRKCB	SRC	9606.ENSP00000305355	9606.ENSP00000362680	0	0	0	0.572	0	0.073	0.9	0.323	0.915
PRKCB	RELA	9606.ENSP00000305355	9606.ENSP00000384273	0	0	0	0	0	0	0.9	0.222	0.918
PRKCG	PTPN1	9606.ENSP00000263431	9606.ENSP00000360683	0	0	0	0	0	0.379	0	0.132	0.438
PRKCG	SRC	9606.ENSP00000263431	9606.ENSP00000362680	0	0	0	0.569	0	0.073	0.9	0.269	0.913
PRKCI	RELA	9606.ENSP00000295797	9606.ENSP00000384273	0	0	0	0	0.054	0	0.9	0.085	0.905
PRKCI	SRC	9606.ENSP00000295797	9606.ENSP00000362680	0	0	0	0.552	0.062	0.384	0.9	0.229	0.942
PTGS2	RELA	9606.ENSP00000356438	9606.ENSP00000384273	0	0	0	0	0	0	0	0.558	0.558
PTGS2	PTPN1	9606.ENSP00000356438	9606.ENSP00000360683	0	0	0	0	0	0.066	0	0.562	0.573
PTGS2	SRC	9606.ENSP00000356438	9606.ENSP00000362680	0	0	0	0	0.061	0.058	0	0.565	0.581
PTGS2	VEGFA	9606.ENSP00000356438	9606.ENSP00000478570	0	0	0	0	0.082	0	0	0.914	0.918
PTPN1	VEGFA	9606.ENSP00000360683	9606.ENSP00000478570	0	0	0	0	0	0	0	0.44	0.44
PTPN1	SRC	9606.ENSP00000360683	9606.ENSP00000362680	0	0	0	0	0.085	0.456	0.9	0.868	0.992
RELA	SRC	9606.ENSP00000384273	9606.ENSP00000362680	0	0	0	0	0.063	0	0.9	0.427	0.941
RELA	VEGFA	9606.ENSP00000384273	9606.ENSP00000478570	0	0	0	0	0	0.313	0	0.477	0.625
SRC	VEGFA	9606.ENSP00000362680	9606.ENSP00000478570	0	0	0	0	0.065	0	0.9	0.881	0.987
TOP1	VEGFA	9606.ENSP00000354522	9606.ENSP00000478570	0	0	0	0	0	0	0	0.473	0.473
TRAP1	WEE1	9606.ENSP00000246957	9606.ENSP00000402084	0	0	0	0	0	0.298	0	0.184	0.402
TRAP1	VCP	9606.ENSP00000246957	9606.ENSP00000351777	0	0	0	0	0.097	0.182	0	0.287	0.428
TYR	VEGFA	9606.ENSP00000263321	9606.ENSP00000478570	0	0	0	0	0	0	0	0.44	0.44
