# Supplementary material for: Network Pharmacology and Bioinformatics Analysis to Identify the Molecular Targets and its Biological Mechanisms of Sciadopitysin against Glioblastoma
Source: J Cancer. 2024 May 13;15(12):3675–83. doi: 10.7150/jca.94202 (PMC11190769; doi:10.7150/jca.94202)
Supplement: Supplementary file 2 — Raw data. [file jcav15p3675s2.zip › RawData/Figure 5 rawdata/2vcj-MOL011550 results.txt]

mode |   affinity | dist from best mode
     | (kcal/mol) | rmsd l.b.| rmsd u.b.
-----+------------+----------+----------
   1         -8.1      0.000      0.000
   2         -7.9      7.036     11.169
   3         -7.8      3.807      8.617
   4         -7.7      3.305     11.266
   5         -7.7      1.757      5.285
   6         -7.6      1.582      2.130
   7         -7.5      7.764     11.182
   8         -7.4     22.118     25.479
   9         -7.4     22.710     25.315
Writing output ... done.
