# Supplementary material for: Network Pharmacology and Bioinformatics Analysis to Identify the Molecular Targets and its Biological Mechanisms of Sciadopitysin against Glioblastoma
Source: J Cancer. 2024 May 13;15(12):3675–83. doi: 10.7150/jca.94202 (PMC11190769; doi:10.7150/jca.94202)
Supplement: Supplementary file 2 — Raw data. [file jcav15p3675s2.zip › RawData/Figure 5 rawdata/2vcj-MOL011550_out.pdbqt]

MODEL 1
REMARK VINA RESULT:      -8.1      0.000      0.000
REMARK  9 active torsions:
REMARK  status: ('A' for Active; 'I' for Inactive)
REMARK    1  A    between atoms: C_1  and  O_38 
REMARK    2  A    between atoms: C_3  and  O_11 
REMARK    3  A    between atoms: C_13  and  C_9 
REMARK    4  A    between atoms: C_24  and  C_15 
REMARK    5  A    between atoms: C_16  and  O_40 
REMARK    6  A    between atoms: C_19  and  O_29 
REMARK    7  A    between atoms: C_21  and  O_30 
REMARK    8  A    between atoms: C_27  and  C_32 
REMARK    9  A    between atoms: C_35  and  O_42 
ROOT
ATOM      1  C   <1> d   1      34.306   3.077  17.346  0.00  0.00     0.006 A 
ATOM      2  C   <1> d   1      33.902   3.502  15.984  0.00  0.00     0.021 A 
ATOM      3  C   <1> d   1      33.483   2.558  15.020  0.00  0.00     0.018 A 
ATOM      4  C   <1> d   1      33.388   1.123  15.383  0.00  0.00     0.084 A 
ATOM      5  C   <1> d   1      33.696   0.728  16.708  0.00  0.00     0.034 A 
ATOM      6  C   <1> d   1      34.174   1.721  17.700  0.00  0.00     0.013 A 
ENDROOT
BRANCH   3   7
ATOM      7  C   <1> d   1      33.143   3.009  13.646  0.00  0.00     0.046 A 
ATOM      8  C   <1> d   1      34.140   3.150  12.722  0.00  0.00     0.085 A 
ATOM      9  C   <1> d   1      33.817   3.622  11.351  0.00  0.00     0.066 A 
ATOM     10  C   <1> d   1      32.557   3.882  11.000  0.00  0.00     0.088 A 
ATOM     11  C   <1> d   1      31.471   3.686  11.994  0.00  0.00     0.083 A 
ATOM     12  C   <1> d   1      31.737   3.294  13.256  0.00  0.00     0.107 A 
ATOM     13  C   <1> d   1      30.025   3.896  11.629  0.00  0.00     0.194 C 
ATOM     14  O   <1> d   1      30.703   3.140  14.192  0.00  0.00    -0.307 OA
ATOM     15  C   <1> d   1      29.407   3.123  13.839  0.00  0.00     0.094 C 
ATOM     16  C   <1> d   1      29.019   3.495  12.613  0.00  0.00     0.085 C 
ATOM     17  O   <1> d   1      29.712   4.363  10.545  0.00  0.00    -0.287 OA
BRANCH   8  18
ATOM     18  O   <1> d   1      35.459   2.846  13.070  0.00  0.00    -0.359 OA
ATOM     19  H   <1> d   1      36.018   2.645  12.329  0.00  0.00     0.217 HD
ENDBRANCH   8  18
BRANCH  10  20
ATOM     20  O   <1> d   1      32.285   4.332   9.704  0.00  0.00    -0.359 OA
ATOM     21  H   <1> d   1      32.309   3.642   9.048  0.00  0.00     0.217 HD
ENDBRANCH  10  20
BRANCH  15  22
ATOM     22  C   <1> d   1      28.403   2.661  14.871  0.00  0.00     0.006 A 
ATOM     23  C   <1> d   1      27.145   1.982  14.463  0.00  0.00     0.013 A 
ATOM     24  C   <1> d   1      26.236   1.536  15.432  0.00  0.00     0.033 A 
ATOM     25  C   <1> d   1      26.524   1.742  16.870  0.00  0.00     0.076 A 
ATOM     26  C   <1> d   1      27.704   2.389  17.262  0.00  0.00     0.033 A 
ATOM     27  C   <1> d   1      28.670   2.857  16.239  0.00  0.00     0.013 A 
BRANCH  25  28
ATOM     28  O   <1> d   1      25.622   1.294  17.833  0.00  0.00    -0.348 OA
ATOM     29  C   <1> d   1      24.316   1.008  17.309  0.00  0.00     0.202 C 
ENDBRANCH  25  28
ENDBRANCH  15  22
ENDBRANCH   3   7
BRANCH   4  30
ATOM     30  O   <1> d   1      33.000   0.200  14.403  0.00  0.00    -0.347 OA
ATOM     31  C   <1> d   1      33.958  -0.635  13.735  0.00  0.00     0.202 C 
ENDBRANCH   4  30
BRANCH   1  32
ATOM     32  C   <1> d   1      34.880   4.132  18.271  0.00  0.00     0.094 A 
ATOM     33  C   <1> d   1      35.300   5.332  17.847  0.00  0.00     0.085 A 
ATOM     34  C   <1> d   1      35.799   6.333  18.798  0.00  0.00     0.194 A 
ATOM     35  C   <1> d   1      35.758   5.976  20.264  0.00  0.00     0.082 A 
ATOM     36  O   <1> d   1      36.220   7.406  18.399  0.00  0.00    -0.287 OA
ATOM     37  C   <1> d   1      36.149   6.921  21.338  0.00  0.00     0.088 A 
ATOM     38  C   <1> d   1      35.318   4.687  20.578  0.00  0.00     0.099 A 
ATOM     39  C   <1> d   1      36.077   6.496  22.689  0.00  0.00     0.066 A 
ATOM     40  C   <1> d   1      35.620   5.130  23.033  0.00  0.00     0.081 A 
ATOM     41  C   <1> d   1      35.252   4.246  21.990  0.00  0.00     0.067 A 
ATOM     42  O   <1> d   1      34.929   3.799  19.571  0.00  0.00    -0.308 OA
BRANCH  37  43
ATOM     43  O   <1> d   1      36.577   8.209  21.004  0.00  0.00    -0.359 OA
ATOM     44  H   <1> d   1      37.431   8.249  20.590  0.00  0.00     0.217 HD
ENDBRANCH  37  43
BRANCH  40  45
ATOM     45  O   <1> d   1      35.567   4.760  24.384  0.00  0.00    -0.348 OA
ATOM     46  C   <1> d   1      34.396   4.979  25.188  0.00  0.00     0.202 C 
ENDBRANCH  40  45
ENDBRANCH   1  32
TORSDOF 9
ENDMDL
MODEL 2
REMARK VINA RESULT:      -7.9      7.036     11.169
REMARK  9 active torsions:
REMARK  status: ('A' for Active; 'I' for Inactive)
REMARK    1  A    between atoms: C_1  and  O_38 
REMARK    2  A    between atoms: C_3  and  O_11 
REMARK    3  A    between atoms: C_13  and  C_9 
REMARK    4  A    between atoms: C_24  and  C_15 
REMARK    5  A    between atoms: C_16  and  O_40 
REMARK    6  A    between atoms: C_19  and  O_29 
REMARK    7  A    between atoms: C_21  and  O_30 
REMARK    8  A    between atoms: C_27  and  C_32 
REMARK    9  A    between atoms: C_35  and  O_42 
ROOT
ATOM      1  C   <1> d   1      34.091   0.867  23.820  0.00  0.00     0.006 A 
ATOM      2  C   <1> d   1      34.287   2.156  23.113  0.00  0.00     0.021 A 
ATOM      3  C   <1> d   1      35.529   2.829  23.152  0.00  0.00     0.018 A 
ATOM      4  C   <1> d   1      36.678   2.217  23.863  0.00  0.00     0.084 A 
ATOM      5  C   <1> d   1      36.515   0.947  24.468  0.00  0.00     0.034 A 
ATOM      6  C   <1> d   1      35.196   0.269  24.456  0.00  0.00     0.013 A 
ENDROOT
BRANCH   3   7
ATOM      7  C   <1> d   1      35.674   4.148  22.485  0.00  0.00     0.046 A 
ATOM      8  C   <1> d   1      36.004   4.194  21.159  0.00  0.00     0.085 A 
ATOM      9  C   <1> d   1      36.175   5.506  20.485  0.00  0.00     0.066 A 
ATOM     10  C   <1> d   1      35.979   6.645  21.152  0.00  0.00     0.088 A 
ATOM     11  C   <1> d   1      35.578   6.590  22.581  0.00  0.00     0.083 A 
ATOM     12  C   <1> d   1      35.452   5.415  23.229  0.00  0.00     0.107 A 
ATOM     13  C   <1> d   1      35.276   7.843  23.360  0.00  0.00     0.194 C 
ATOM     14  O   <1> d   1      35.099   5.380  24.587  0.00  0.00    -0.307 OA
ATOM     15  C   <1> d   1      34.632   6.458  25.239  0.00  0.00     0.094 C 
ATOM     16  C   <1> d   1      34.706   7.680  24.698  0.00  0.00     0.085 C 
ATOM     17  O   <1> d   1      35.482   8.946  22.879  0.00  0.00    -0.287 OA
BRANCH   8  18
ATOM     18  O   <1> d   1      36.176   3.006  20.444  0.00  0.00    -0.359 OA
ATOM     19  H   <1> d   1      37.084   2.794  20.259  0.00  0.00     0.217 HD
ENDBRANCH   8  18
BRANCH  10  20
ATOM     20  O   <1> d   1      36.156   7.865  20.492  0.00  0.00    -0.359 OA
ATOM     21  H   <1> d   1      37.068   8.075  20.316  0.00  0.00     0.217 HD
ENDBRANCH  10  20
BRANCH  15  22
ATOM     22  C   <1> d   1      34.010   6.241  26.601  0.00  0.00     0.006 A 
ATOM     23  C   <1> d   1      34.855   5.946  27.787  0.00  0.00     0.013 A 
ATOM     24  C   <1> d   1      34.267   5.772  29.048  0.00  0.00     0.033 A 
ATOM     25  C   <1> d   1      32.798   5.879  29.203  0.00  0.00     0.076 A 
ATOM     26  C   <1> d   1      31.994   6.149  28.086  0.00  0.00     0.033 A 
ATOM     27  C   <1> d   1      32.614   6.338  26.753  0.00  0.00     0.013 A 
BRANCH  25  28
ATOM     28  O   <1> d   1      32.216   5.712  30.457  0.00  0.00    -0.348 OA
ATOM     29  C   <1> d   1      32.156   4.342  30.886  0.00  0.00     0.202 C 
ENDBRANCH  25  28
ENDBRANCH  15  22
ENDBRANCH   3   7
BRANCH   4  30
ATOM     30  O   <1> d   1      37.892   2.915  23.916  0.00  0.00    -0.347 OA
ATOM     31  C   <1> d   1      39.004   2.555  23.082  0.00  0.00     0.202 C 
ENDBRANCH   4  30
BRANCH   1  32
ATOM     32  C   <1> d   1      32.692   0.286  23.848  0.00  0.00     0.094 A 
ATOM     33  C   <1> d   1      31.964   0.066  22.745  0.00  0.00     0.085 A 
ATOM     34  C   <1> d   1      30.634  -0.548  22.832  0.00  0.00     0.194 A 
ATOM     35  C   <1> d   1      30.156  -0.974  24.198  0.00  0.00     0.082 A 
ATOM     36  O   <1> d   1      29.960  -0.704  21.827  0.00  0.00    -0.287 OA
ATOM     37  C   <1> d   1      28.872  -1.682  24.423  0.00  0.00     0.088 A 
ATOM     38  C   <1> d   1      30.997  -0.672  25.273  0.00  0.00     0.099 A 
ATOM     39  C   <1> d   1      28.506  -2.044  25.744  0.00  0.00     0.066 A 
ATOM     40  C   <1> d   1      29.386  -1.721  26.891  0.00  0.00     0.081 A 
ATOM     41  C   <1> d   1      30.606  -1.044  26.652  0.00  0.00     0.067 A 
ATOM     42  O   <1> d   1      32.216  -0.022  25.066  0.00  0.00    -0.308 OA
BRANCH  37  43
ATOM     43  O   <1> d   1      28.050  -1.985  23.333  0.00  0.00    -0.359 OA
ATOM     44  H   <1> d   1      27.443  -1.295  23.091  0.00  0.00     0.217 HD
ENDBRANCH  37  43
BRANCH  40  45
ATOM     45  O   <1> d   1      28.977  -2.101  28.177  0.00  0.00    -0.348 OA
ATOM     46  C   <1> d   1      29.062  -1.204  29.298  0.00  0.00     0.202 C 
ENDBRANCH  40  45
ENDBRANCH   1  32
TORSDOF 9
ENDMDL
MODEL 3
REMARK VINA RESULT:      -7.8      3.807      8.617
REMARK  9 active torsions:
REMARK  status: ('A' for Active; 'I' for Inactive)
REMARK    1  A    between atoms: C_1  and  O_38 
REMARK    2  A    between atoms: C_3  and  O_11 
REMARK    3  A    between atoms: C_13  and  C_9 
REMARK    4  A    between atoms: C_24  and  C_15 
REMARK    5  A    between atoms: C_16  and  O_40 
REMARK    6  A    between atoms: C_19  and  O_29 
REMARK    7  A    between atoms: C_21  and  O_30 
REMARK    8  A    between atoms: C_27  and  C_32 
REMARK    9  A    between atoms: C_35  and  O_42 
ROOT
ATOM      1  C   <1> d   1      34.623   4.965  23.619  0.00  0.00     0.006 A 
ATOM      2  C   <1> d   1      35.861   4.366  23.067  0.00  0.00     0.021 A 
ATOM      3  C   <1> d   1      36.059   2.967  23.069  0.00  0.00     0.018 A 
ATOM      4  C   <1> d   1      34.992   2.070  23.577  0.00  0.00     0.084 A 
ATOM      5  C   <1> d   1      33.775   2.638  24.028  0.00  0.00     0.034 A 
ATOM      6  C   <1> d   1      33.595   4.110  24.060  0.00  0.00     0.013 A 
ENDROOT
BRANCH   3   7
ATOM      7  C   <1> d   1      37.337   2.402  22.564  0.00  0.00     0.046 A 
ATOM      8  C   <1> d   1      38.318   2.066  23.455  0.00  0.00     0.085 A 
ATOM      9  C   <1> d   1      39.609   1.520  22.963  0.00  0.00     0.066 A 
ATOM     10  C   <1> d   1      39.813   1.326  21.658  0.00  0.00     0.088 A 
ATOM     11  C   <1> d   1      38.728   1.652  20.698  0.00  0.00     0.083 A 
ATOM     12  C   <1> d   1      37.560   2.182  21.111  0.00  0.00     0.107 A 
ATOM     13  C   <1> d   1      38.879   1.385  19.223  0.00  0.00     0.194 C 
ATOM     14  O   <1> d   1      36.555   2.510  20.188  0.00  0.00    -0.307 OA
ATOM     15  C   <1> d   1      36.587   2.097  18.910  0.00  0.00     0.094 C 
ATOM     16  C   <1> d   1      37.693   1.558  18.385  0.00  0.00     0.085 C 
ATOM     17  O   <1> d   1      39.947   1.018  18.758  0.00  0.00    -0.287 OA
BRANCH   8  18
ATOM     18  O   <1> d   1      38.100   2.233  24.825  0.00  0.00    -0.359 OA
ATOM     19  H   <1> d   1      37.445   1.647  25.186  0.00  0.00     0.217 HD
ENDBRANCH   8  18
BRANCH  10  20
ATOM     20  O   <1> d   1      41.041   0.819  21.225  0.00  0.00    -0.359 OA
ATOM     21  H   <1> d   1      41.255  -0.032  21.596  0.00  0.00     0.217 HD
ENDBRANCH  10  20
BRANCH  15  22
ATOM     22  C   <1> d   1      35.326   2.254  18.089  0.00  0.00     0.006 A 
ATOM     23  C   <1> d   1      34.462   3.454  18.240  0.00  0.00     0.013 A 
ATOM     24  C   <1> d   1      33.309   3.598  17.454  0.00  0.00     0.033 A 
ATOM     25  C   <1> d   1      32.946   2.551  16.471  0.00  0.00     0.076 A 
ATOM     26  C   <1> d   1      33.751   1.412  16.331  0.00  0.00     0.033 A 
ATOM     27  C   <1> d   1      34.973   1.261  17.157  0.00  0.00     0.013 A 
BRANCH  25  28
ATOM     28  O   <1> d   1      31.804   2.697  15.688  0.00  0.00    -0.348 OA
ATOM     29  C   <1> d   1      32.081   3.065  14.327  0.00  0.00     0.202 C 
ENDBRANCH  25  28
ENDBRANCH  15  22
ENDBRANCH   3   7
BRANCH   4  30
ATOM     30  O   <1> d   1      35.220   0.688  23.598  0.00  0.00    -0.347 OA
ATOM     31  C   <1> d   1      34.652  -0.183  22.608  0.00  0.00     0.202 C 
ENDBRANCH   4  30
BRANCH   1  32
ATOM     32  C   <1> d   1      34.553   6.476  23.712  0.00  0.00     0.094 A 
ATOM     33  C   <1> d   1      35.368   7.293  23.031  0.00  0.00     0.085 A 
ATOM     34  C   <1> d   1      35.218   8.751  23.122  0.00  0.00     0.194 A 
ATOM     35  C   <1> d   1      34.079   9.279  23.958  0.00  0.00     0.082 A 
ATOM     36  O   <1> d   1      35.992   9.488  22.534  0.00  0.00    -0.287 OA
ATOM     37  C   <1> d   1      33.758  10.723  24.071  0.00  0.00     0.088 A 
ATOM     38  C   <1> d   1      33.312   8.327  24.637  0.00  0.00     0.099 A 
ATOM     39  C   <1> d   1      32.666  11.126  24.880  0.00  0.00     0.066 A 
ATOM     40  C   <1> d   1      31.852  10.126  25.610  0.00  0.00     0.081 A 
ATOM     41  C   <1> d   1      32.178   8.754  25.487  0.00  0.00     0.067 A 
ATOM     42  O   <1> d   1      33.597   6.964  24.519  0.00  0.00    -0.308 OA
BRANCH  37  43
ATOM     43  O   <1> d   1      34.531  11.658  23.376  0.00  0.00    -0.359 OA
ATOM     44  H   <1> d   1      35.371  11.852  23.774  0.00  0.00     0.217 HD
ENDBRANCH  37  43
BRANCH  40  45
ATOM     45  O   <1> d   1      30.783  10.577  26.397  0.00  0.00    -0.348 OA
ATOM     46  C   <1> d   1      30.310   9.835  27.534  0.00  0.00     0.202 C 
ENDBRANCH  40  45
ENDBRANCH   1  32
TORSDOF 9
ENDMDL
MODEL 4
REMARK VINA RESULT:      -7.7      3.305     11.266
REMARK  9 active torsions:
REMARK  status: ('A' for Active; 'I' for Inactive)
REMARK    1  A    between atoms: C_1  and  O_38 
REMARK    2  A    between atoms: C_3  and  O_11 
REMARK    3  A    between atoms: C_13  and  C_9 
REMARK    4  A    between atoms: C_24  and  C_15 
REMARK    5  A    between atoms: C_16  and  O_40 
REMARK    6  A    between atoms: C_19  and  O_29 
REMARK    7  A    between atoms: C_21  and  O_30 
REMARK    8  A    between atoms: C_27  and  C_32 
REMARK    9  A    between atoms: C_35  and  O_42 
ROOT
ATOM      1  C   <1> d   1      34.835   4.769  17.984  0.00  0.00     0.006 A 
ATOM      2  C   <1> d   1      34.752   4.468  19.433  0.00  0.00     0.021 A 
ATOM      3  C   <1> d   1      35.359   5.311  20.390  0.00  0.00     0.018 A 
ATOM      4  C   <1> d   1      36.046   6.551  19.953  0.00  0.00     0.084 A 
ATOM      5  C   <1> d   1      36.055   6.881  18.575  0.00  0.00     0.034 A 
ATOM      6  C   <1> d   1      35.450   5.968  17.576  0.00  0.00     0.013 A 
ENDROOT
BRANCH   3   7
ATOM      7  C   <1> d   1      35.309   4.948  21.830  0.00  0.00     0.046 A 
ATOM      8  C   <1> d   1      34.268   5.392  22.596  0.00  0.00     0.085 A 
ATOM      9  C   <1> d   1      34.218   5.056  24.042  0.00  0.00     0.066 A 
ATOM     10  C   <1> d   1      35.164   4.297  24.598  0.00  0.00     0.088 A 
ATOM     11  C   <1> d   1      36.271   3.781  23.752  0.00  0.00     0.083 A 
ATOM     12  C   <1> d   1      36.363   4.100  22.446  0.00  0.00     0.107 A 
ATOM     13  C   <1> d   1      37.324   2.863  24.314  0.00  0.00     0.194 C 
ATOM     14  O   <1> d   1      37.429   3.626  21.667  0.00  0.00    -0.307 OA
ATOM     15  C   <1> d   1      38.256   2.654  22.089  0.00  0.00     0.094 C 
ATOM     16  C   <1> d   1      38.259   2.255  23.366  0.00  0.00     0.085 C 
ATOM     17  O   <1> d   1      37.377   2.624  25.510  0.00  0.00    -0.287 OA
BRANCH   8  18
ATOM     18  O   <1> d   1      33.255   6.158  22.015  0.00  0.00    -0.359 OA
ATOM     19  H   <1> d   1      33.511   6.589  21.208  0.00  0.00     0.217 HD
ENDBRANCH   8  18
BRANCH  10  20
ATOM     20  O   <1> d   1      35.093   4.005  25.963  0.00  0.00    -0.359 OA
ATOM     21  H   <1> d   1      34.246   4.202  26.352  0.00  0.00     0.217 HD
ENDBRANCH  10  20
BRANCH  15  22
ATOM     22  C   <1> d   1      39.175   2.021  21.068  0.00  0.00     0.006 A 
ATOM     23  C   <1> d   1      38.637   1.453  19.804  0.00  0.00     0.013 A 
ATOM     24  C   <1> d   1      39.504   0.892  18.856  0.00  0.00     0.033 A 
ATOM     25  C   <1> d   1      40.962   0.861  19.111  0.00  0.00     0.076 A 
ATOM     26  C   <1> d   1      41.476   1.387  20.305  0.00  0.00     0.033 A 
ATOM     27  C   <1> d   1      40.562   1.985  21.307  0.00  0.00     0.013 A 
BRANCH  25  28
ATOM     28  O   <1> d   1      41.823   0.308  18.166  0.00  0.00    -0.348 OA
ATOM     29  C   <1> d   1      43.189   0.726  18.316  0.00  0.00     0.202 C 
ENDBRANCH  25  28
ENDBRANCH  15  22
ENDBRANCH   3   7
BRANCH   4  30
ATOM     30  O   <1> d   1      36.668   7.357  20.915  0.00  0.00    -0.347 OA
ATOM     31  C   <1> d   1      37.017   8.722  20.640  0.00  0.00     0.202 C 
ENDBRANCH   4  30
BRANCH   1  32
ATOM     32  C   <1> d   1      34.284   3.740  17.018  0.00  0.00     0.094 A 
ATOM     33  C   <1> d   1      34.004   2.477  17.370  0.00  0.00     0.085 A 
ATOM     34  C   <1> d   1      33.422   1.539  16.402  0.00  0.00     0.194 A 
ATOM     35  C   <1> d   1      33.098   2.073  15.028  0.00  0.00     0.082 A 
ATOM     36  O   <1> d   1      33.212   0.379  16.717  0.00  0.00    -0.287 OA
ATOM     37  C   <1> d   1      32.431   1.262  13.981  0.00  0.00     0.088 A 
ATOM     38  C   <1> d   1      33.456   3.401  14.777  0.00  0.00     0.099 A 
ATOM     39  C   <1> d   1      32.166   1.850  12.718  0.00  0.00     0.066 A 
ATOM     40  C   <1> d   1      32.548   3.254  12.438  0.00  0.00     0.081 A 
ATOM     41  C   <1> d   1      33.185   4.007  13.454  0.00  0.00     0.067 A 
ATOM     42  O   <1> d   1      34.067   4.175  15.766  0.00  0.00    -0.308 OA
BRANCH  37  43
ATOM     43  O   <1> d   1      32.072  -0.061  14.255  0.00  0.00    -0.359 OA
ATOM     44  H   <1> d   1      31.170  -0.178  14.531  0.00  0.00     0.217 HD
ENDBRANCH  37  43
BRANCH  40  45
ATOM     45  O   <1> d   1      32.264   3.787  11.174  0.00  0.00    -0.348 OA
ATOM     46  C   <1> d   1      33.291   4.005  10.191  0.00  0.00     0.202 C 
ENDBRANCH  40  45
ENDBRANCH   1  32
TORSDOF 9
ENDMDL
MODEL 5
REMARK VINA RESULT:      -7.7      1.757      5.285
REMARK  9 active torsions:
REMARK  status: ('A' for Active; 'I' for Inactive)
REMARK    1  A    between atoms: C_1  and  O_38 
REMARK    2  A    between atoms: C_3  and  O_11 
REMARK    3  A    between atoms: C_13  and  C_9 
REMARK    4  A    between atoms: C_24  and  C_15 
REMARK    5  A    between atoms: C_16  and  O_40 
REMARK    6  A    between atoms: C_19  and  O_29 
REMARK    7  A    between atoms: C_21  and  O_30 
REMARK    8  A    between atoms: C_27  and  C_32 
REMARK    9  A    between atoms: C_35  and  O_42 
ROOT
ATOM      1  C   <1> d   1      33.624   2.168  18.092  0.00  0.00     0.006 A 
ATOM      2  C   <1> d   1      32.191   2.266  17.727  0.00  0.00     0.021 A 
ATOM      3  C   <1> d   1      31.487   1.149  17.225  0.00  0.00     0.018 A 
ATOM      4  C   <1> d   1      32.168  -0.164  17.112  0.00  0.00     0.084 A 
ATOM      5  C   <1> d   1      33.514  -0.278  17.539  0.00  0.00     0.034 A 
ATOM      6  C   <1> d   1      34.255   0.911  18.025  0.00  0.00     0.013 A 
ENDROOT
BRANCH   3   7
ATOM      7  C   <1> d   1      30.068   1.296  16.810  0.00  0.00     0.046 A 
ATOM      8  C   <1> d   1      29.076   0.940  17.680  0.00  0.00     0.085 A 
ATOM      9  C   <1> d   1      27.653   1.061  17.271  0.00  0.00     0.066 A 
ATOM     10  C   <1> d   1      27.330   1.544  16.070  0.00  0.00     0.088 A 
ATOM     11  C   <1> d   1      28.410   1.972  15.144  0.00  0.00     0.083 A 
ATOM     12  C   <1> d   1      29.710   1.839  15.474  0.00  0.00     0.107 A 
ATOM     13  C   <1> d   1      28.098   2.589  13.806  0.00  0.00     0.194 C 
ATOM     14  O   <1> d   1      30.720   2.222  14.577  0.00  0.00    -0.307 OA
ATOM     15  C   <1> d   1      30.469   2.954  13.479  0.00  0.00     0.094 C 
ATOM     16  C   <1> d   1      29.217   3.151  13.050  0.00  0.00     0.085 C 
ATOM     17  O   <1> d   1      26.952   2.634  13.387  0.00  0.00    -0.287 OA
BRANCH   8  18
ATOM     18  O   <1> d   1      29.405   0.466  18.953  0.00  0.00    -0.359 OA
ATOM     19  H   <1> d   1      30.197  -0.058  18.977  0.00  0.00     0.217 HD
ENDBRANCH   8  18
BRANCH  10  20
ATOM     20  O   <1> d   1      25.983   1.639  15.709  0.00  0.00    -0.359 OA
ATOM     21  H   <1> d   1      25.822   1.467  14.786  0.00  0.00     0.217 HD
ENDBRANCH  10  20
BRANCH  15  22
ATOM     22  C   <1> d   1      31.651   3.554  12.750  0.00  0.00     0.006 A 
ATOM     23  C   <1> d   1      32.727   4.262  13.493  0.00  0.00     0.013 A 
ATOM     24  C   <1> d   1      33.829   4.791  12.806  0.00  0.00     0.033 A 
ATOM     25  C   <1> d   1      33.924   4.650  11.336  0.00  0.00     0.076 A 
ATOM     26  C   <1> d   1      32.909   3.992  10.628  0.00  0.00     0.033 A 
ATOM     27  C   <1> d   1      31.746   3.426  11.352  0.00  0.00     0.013 A 
BRANCH  25  28
ATOM     28  O   <1> d   1      35.022   5.172  10.655  0.00  0.00    -0.348 OA
ATOM     29  C   <1> d   1      36.284   4.678  11.132  0.00  0.00     0.202 C 
ENDBRANCH  25  28
ENDBRANCH  15  22
ENDBRANCH   3   7
BRANCH   4  30
ATOM     30  O   <1> d   1      31.461  -1.252  16.584  0.00  0.00    -0.347 OA
ATOM     31  C   <1> d   1      31.010  -2.331  17.417  0.00  0.00     0.202 C 
ENDBRANCH   4  30
BRANCH   1  32
ATOM     32  C   <1> d   1      34.340   3.445  18.483  0.00  0.00     0.094 A 
ATOM     33  C   <1> d   1      34.611   4.431  17.617  0.00  0.00     0.085 A 
ATOM     34  C   <1> d   1      35.262   5.668  18.066  0.00  0.00     0.194 A 
ATOM     35  C   <1> d   1      35.551   5.802  19.541  0.00  0.00     0.082 A 
ATOM     36  O   <1> d   1      35.545   6.541  17.263  0.00  0.00    -0.287 OA
ATOM     37  C   <1> d   1      36.127   7.029  20.145  0.00  0.00     0.088 A 
ATOM     38  C   <1> d   1      35.241   4.697  20.339  0.00  0.00     0.099 A 
ATOM     39  C   <1> d   1      36.363   7.064  21.542  0.00  0.00     0.066 A 
ATOM     40  C   <1> d   1      36.046   5.895  22.396  0.00  0.00     0.081 A 
ATOM     41  C   <1> d   1      35.498   4.736  21.796  0.00  0.00     0.067 A 
ATOM     42  O   <1> d   1      34.681   3.546  19.779  0.00  0.00    -0.308 OA
BRANCH  37  43
ATOM     43  O   <1> d   1      36.420   8.127  19.331  0.00  0.00    -0.359 OA
ATOM     44  H   <1> d   1      36.997   8.771  19.726  0.00  0.00     0.217 HD
ENDBRANCH  37  43
BRANCH  40  45
ATOM     45  O   <1> d   1      36.299   5.981  23.772  0.00  0.00    -0.348 OA
ATOM     46  C   <1> d   1      35.318   5.600  24.752  0.00  0.00     0.202 C 
ENDBRANCH  40  45
ENDBRANCH   1  32
TORSDOF 9
ENDMDL
MODEL 6
REMARK VINA RESULT:      -7.6      1.582      2.130
REMARK  9 active torsions:
REMARK  status: ('A' for Active; 'I' for Inactive)
REMARK    1  A    between atoms: C_1  and  O_38 
REMARK    2  A    between atoms: C_3  and  O_11 
REMARK    3  A    between atoms: C_13  and  C_9 
REMARK    4  A    between atoms: C_24  and  C_15 
REMARK    5  A    between atoms: C_16  and  O_40 
REMARK    6  A    between atoms: C_19  and  O_29 
REMARK    7  A    between atoms: C_21  and  O_30 
REMARK    8  A    between atoms: C_27  and  C_32 
REMARK    9  A    between atoms: C_35  and  O_42 
ROOT
ATOM      1  C   <1> d   1      33.565   2.824  16.114  0.00  0.00     0.006 A 
ATOM      2  C   <1> d   1      32.708   3.269  14.990  0.00  0.00     0.021 A 
ATOM      3  C   <1> d   1      32.127   2.338  14.100  0.00  0.00     0.018 A 
ATOM      4  C   <1> d   1      32.326   0.884  14.319  0.00  0.00     0.084 A 
ATOM      5  C   <1> d   1      33.078   0.455  15.441  0.00  0.00     0.034 A 
ATOM      6  C   <1> d   1      33.716   1.443  16.344  0.00  0.00     0.013 A 
ENDROOT
BRANCH   3   7
ATOM      7  C   <1> d   1      31.323   2.820  12.948  0.00  0.00     0.046 A 
ATOM      8  C   <1> d   1      31.961   3.211  11.804  0.00  0.00     0.085 A 
ATOM      9  C   <1> d   1      31.170   3.716  10.652  0.00  0.00     0.066 A 
ATOM     10  C   <1> d   1      29.838   3.765  10.710  0.00  0.00     0.088 A 
ATOM     11  C   <1> d   1      29.147   3.299  11.939  0.00  0.00     0.083 A 
ATOM     12  C   <1> d   1      29.839   2.870  13.014  0.00  0.00     0.107 A 
ATOM     13  C   <1> d   1      27.644   3.267  12.030  0.00  0.00     0.194 C 
ATOM     14  O   <1> d   1      29.172   2.458  14.178  0.00  0.00    -0.307 OA
ATOM     15  C   <1> d   1      27.849   2.230  14.209  0.00  0.00     0.094 C 
ATOM     16  C   <1> d   1      27.057   2.615  13.201  0.00  0.00     0.085 C 
ATOM     17  O   <1> d   1      26.951   3.748  11.147  0.00  0.00    -0.287 OA
BRANCH   8  18
ATOM     18  O   <1> d   1      33.353   3.129  11.722  0.00  0.00    -0.359 OA
ATOM     19  H   <1> d   1      33.686   2.241  11.665  0.00  0.00     0.217 HD
ENDBRANCH   8  18
BRANCH  10  20
ATOM     20  O   <1> d   1      29.123   4.254   9.613  0.00  0.00    -0.359 OA
ATOM     21  H   <1> d   1      29.490   3.996   8.772  0.00  0.00     0.217 HD
ENDBRANCH  10  20
BRANCH  15  22
ATOM     22  C   <1> d   1      27.287   1.515  15.417  0.00  0.00     0.006 A 
ATOM     23  C   <1> d   1      25.902   1.780  15.885  0.00  0.00     0.013 A 
ATOM     24  C   <1> d   1      25.386   1.090  16.992  0.00  0.00     0.033 A 
ATOM     25  C   <1> d   1      26.222   0.096  17.702  0.00  0.00     0.076 A 
ATOM     26  C   <1> d   1      27.532  -0.153  17.271  0.00  0.00     0.033 A 
ATOM     27  C   <1> d   1      28.078   0.571  16.099  0.00  0.00     0.013 A 
BRANCH  25  28
ATOM     28  O   <1> d   1      25.707  -0.592  18.798  0.00  0.00    -0.348 OA
ATOM     29  C   <1> d   1      24.386  -0.170  19.175  0.00  0.00     0.202 C 
ENDBRANCH  25  28
ENDBRANCH  15  22
ENDBRANCH   3   7
BRANCH   4  30
ATOM     30  O   <1> d   1      31.767  -0.022  13.408  0.00  0.00    -0.347 OA
ATOM     31  C   <1> d   1      30.615  -0.810  13.743  0.00  0.00     0.202 C 
ENDBRANCH   4  30
BRANCH   1  32
ATOM     32  C   <1> d   1      34.265   3.891  16.931  0.00  0.00     0.094 A 
ATOM     33  C   <1> d   1      34.378   5.166  16.534  0.00  0.00     0.085 A 
ATOM     34  C   <1> d   1      35.022   6.166  17.393  0.00  0.00     0.194 A 
ATOM     35  C   <1> d   1      35.490   5.712  18.754  0.00  0.00     0.082 A 
ATOM     36  O   <1> d   1      35.160   7.315  17.006  0.00  0.00    -0.287 OA
ATOM     37  C   <1> d   1      36.080   6.633  19.756  0.00  0.00     0.088 A 
ATOM     38  C   <1> d   1      35.336   4.353  19.043  0.00  0.00     0.099 A 
ATOM     39  C   <1> d   1      36.491   6.115  21.010  0.00  0.00     0.066 A 
ATOM     40  C   <1> d   1      36.340   4.675  21.324  0.00  0.00     0.081 A 
ATOM     41  C   <1> d   1      35.775   3.816  20.351  0.00  0.00     0.067 A 
ATOM     42  O   <1> d   1      34.763   3.485  18.111  0.00  0.00    -0.308 OA
BRANCH  37  43
ATOM     43  O   <1> d   1      36.217   7.991  19.452  0.00  0.00    -0.359 OA
ATOM     44  H   <1> d   1      35.897   8.582  20.123  0.00  0.00     0.217 HD
ENDBRANCH  37  43
BRANCH  40  45
ATOM     45  O   <1> d   1      36.762   4.214  22.579  0.00  0.00    -0.348 OA
ATOM     46  C   <1> d   1      38.124   4.348  23.020  0.00  0.00     0.202 C 
ENDBRANCH  40  45
ENDBRANCH   1  32
TORSDOF 9
ENDMDL
MODEL 7
REMARK VINA RESULT:      -7.5      7.764     11.182
REMARK  9 active torsions:
REMARK  status: ('A' for Active; 'I' for Inactive)
REMARK    1  A    between atoms: C_1  and  O_38 
REMARK    2  A    between atoms: C_3  and  O_11 
REMARK    3  A    between atoms: C_13  and  C_9 
REMARK    4  A    between atoms: C_24  and  C_15 
REMARK    5  A    between atoms: C_16  and  O_40 
REMARK    6  A    between atoms: C_19  and  O_29 
REMARK    7  A    between atoms: C_21  and  O_30 
REMARK    8  A    between atoms: C_27  and  C_32 
REMARK    9  A    between atoms: C_35  and  O_42 
ROOT
ATOM      1  C   <1> d   1      33.912   1.246  24.316  0.00  0.00     0.006 A 
ATOM      2  C   <1> d   1      32.560   0.693  24.060  0.00  0.00     0.021 A 
ATOM      3  C   <1> d   1      32.278  -0.674  24.276  0.00  0.00     0.018 A 
ATOM      4  C   <1> d   1      33.328  -1.568  24.822  0.00  0.00     0.084 A 
ATOM      5  C   <1> d   1      34.595  -1.022  25.144  0.00  0.00     0.034 A 
ATOM      6  C   <1> d   1      34.893   0.405  24.874  0.00  0.00     0.013 A 
ENDROOT
BRANCH   3   7
ATOM      7  C   <1> d   1      30.930  -1.210  23.953  0.00  0.00     0.046 A 
ATOM      8  C   <1> d   1      30.665  -1.628  22.679  0.00  0.00     0.085 A 
ATOM      9  C   <1> d   1      29.315  -2.145  22.336  0.00  0.00     0.066 A 
ATOM     10  C   <1> d   1      28.364  -2.234  23.267  0.00  0.00     0.088 A 
ATOM     11  C   <1> d   1      28.670  -1.818  24.660  0.00  0.00     0.083 A 
ATOM     12  C   <1> d   1      29.874  -1.311  24.993  0.00  0.00     0.107 A 
ATOM     13  C   <1> d   1      27.655  -1.965  25.763  0.00  0.00     0.194 C 
ATOM     14  O   <1> d   1      30.138  -0.898  26.307  0.00  0.00    -0.307 OA
ATOM     15  C   <1> d   1      29.331  -1.204  27.337  0.00  0.00     0.094 C 
ATOM     16  C   <1> d   1      28.109  -1.710  27.131  0.00  0.00     0.085 C 
ATOM     17  O   <1> d   1      26.507  -2.303  25.520  0.00  0.00    -0.287 OA
BRANCH   8  18
ATOM     18  O   <1> d   1      31.666  -1.572  21.706  0.00  0.00    -0.359 OA
ATOM     19  H   <1> d   1      32.267  -0.844  21.812  0.00  0.00     0.217 HD
ENDBRANCH   8  18
BRANCH  10  20
ATOM     20  O   <1> d   1      27.101  -2.716  22.912  0.00  0.00    -0.359 OA
ATOM     21  H   <1> d   1      26.975  -2.799  21.971  0.00  0.00     0.217 HD
ENDBRANCH  10  20
BRANCH  15  22
ATOM     22  C   <1> d   1      29.855  -0.967  28.736  0.00  0.00     0.006 A 
ATOM     23  C   <1> d   1      28.930  -0.907  29.897  0.00  0.00     0.013 A 
ATOM     24  C   <1> d   1      29.432  -0.712  31.192  0.00  0.00     0.033 A 
ATOM     25  C   <1> d   1      30.890  -0.561  31.407  0.00  0.00     0.076 A 
ATOM     26  C   <1> d   1      31.767  -0.607  30.314  0.00  0.00     0.033 A 
ATOM     27  C   <1> d   1      31.239  -0.819  28.946  0.00  0.00     0.013 A 
BRANCH  25  28
ATOM     28  O   <1> d   1      31.388  -0.371  32.693  0.00  0.00    -0.348 OA
ATOM     29  C   <1> d   1      31.087   0.920  33.244  0.00  0.00     0.202 C 
ENDBRANCH  25  28
ENDBRANCH  15  22
ENDBRANCH   3   7
BRANCH   4  30
ATOM     30  O   <1> d   1      33.037  -2.927  25.001  0.00  0.00    -0.347 OA
ATOM     31  C   <1> d   1      32.753  -3.471  26.299  0.00  0.00     0.202 C 
ENDBRANCH   4  30
BRANCH   1  32
ATOM     32  C   <1> d   1      34.169   2.686  23.920  0.00  0.00     0.094 A 
ATOM     33  C   <1> d   1      35.049   3.043  22.975  0.00  0.00     0.085 A 
ATOM     34  C   <1> d   1      35.218   4.452  22.599  0.00  0.00     0.194 A 
ATOM     35  C   <1> d   1      34.321   5.461  23.273  0.00  0.00     0.082 A 
ATOM     36  O   <1> d   1      36.052   4.773  21.769  0.00  0.00    -0.287 OA
ATOM     37  C   <1> d   1      34.323   6.904  22.930  0.00  0.00     0.088 A 
ATOM     38  C   <1> d   1      33.459   4.967  24.257  0.00  0.00     0.099 A 
ATOM     39  C   <1> d   1      33.443   7.778  23.617  0.00  0.00     0.066 A 
ATOM     40  C   <1> d   1      32.532   7.267  24.667  0.00  0.00     0.081 A 
ATOM     41  C   <1> d   1      32.548   5.885  24.977  0.00  0.00     0.067 A 
ATOM     42  O   <1> d   1      33.438   3.606  24.571  0.00  0.00    -0.308 OA
BRANCH  37  43
ATOM     43  O   <1> d   1      35.185   7.376  21.936  0.00  0.00    -0.359 OA
ATOM     44  H   <1> d   1      34.767   7.907  21.267  0.00  0.00     0.217 HD
ENDBRANCH  37  43
BRANCH  40  45
ATOM     45  O   <1> d   1      31.682   8.172  25.317  0.00  0.00    -0.348 OA
ATOM     46  C   <1> d   1      31.706   8.351  26.743  0.00  0.00     0.202 C 
ENDBRANCH  40  45
ENDBRANCH   1  32
TORSDOF 9
ENDMDL
MODEL 8
REMARK VINA RESULT:      -7.4     22.118     25.479
REMARK  9 active torsions:
REMARK  status: ('A' for Active; 'I' for Inactive)
REMARK    1  A    between atoms: C_1  and  O_38 
REMARK    2  A    between atoms: C_3  and  O_11 
REMARK    3  A    between atoms: C_13  and  C_9 
REMARK    4  A    between atoms: C_24  and  C_15 
REMARK    5  A    between atoms: C_16  and  O_40 
REMARK    6  A    between atoms: C_19  and  O_29 
REMARK    7  A    between atoms: C_21  and  O_30 
REMARK    8  A    between atoms: C_27  and  C_32 
REMARK    9  A    between atoms: C_35  and  O_42 
ROOT
ATOM      1  C   <1> d   1      19.750  23.017  25.646  0.00  0.00     0.006 A 
ATOM      2  C   <1> d   1      20.611  23.436  24.515  0.00  0.00     0.021 A 
ATOM      3  C   <1> d   1      20.996  24.785  24.351  0.00  0.00     0.018 A 
ATOM      4  C   <1> d   1      20.585  25.798  25.354  0.00  0.00     0.084 A 
ATOM      5  C   <1> d   1      19.831  25.383  26.480  0.00  0.00     0.034 A 
ATOM      6  C   <1> d   1      19.398  23.971  26.619  0.00  0.00     0.013 A 
ENDROOT
BRANCH   3   7
ATOM      7  C   <1> d   1      21.809  25.183  23.173  0.00  0.00     0.046 A 
ATOM      8  C   <1> d   1      21.191  25.382  21.970  0.00  0.00     0.085 A 
ATOM      9  C   <1> d   1      21.995  25.758  20.779  0.00  0.00     0.066 A 
ATOM     10  C   <1> d   1      23.314  25.934  20.876  0.00  0.00     0.088 A 
ATOM     11  C   <1> d   1      23.975  25.759  22.195  0.00  0.00     0.083 A 
ATOM     12  C   <1> d   1      23.278  25.382  23.285  0.00  0.00     0.107 A 
ATOM     13  C   <1> d   1      25.449  26.014  22.373  0.00  0.00     0.194 C 
ATOM     14  O   <1> d   1      23.922  25.194  24.517  0.00  0.00    -0.307 OA
ATOM     15  C   <1> d   1      25.179  25.608  24.745  0.00  0.00     0.094 C 
ATOM     16  C   <1> d   1      25.971  26.002  23.740  0.00  0.00     0.085 C 
ATOM     17  O   <1> d   1      26.168  26.242  21.413  0.00  0.00    -0.287 OA
BRANCH   8  18
ATOM     18  O   <1> d   1      19.806  25.235  21.868  0.00  0.00    -0.359 OA
ATOM     19  H   <1> d   1      19.368  25.972  21.459  0.00  0.00     0.217 HD
ENDBRANCH   8  18
BRANCH  10  20
ATOM     20  O   <1> d   1      24.044  26.280  19.735  0.00  0.00    -0.359 OA
ATOM     21  H   <1> d   1      23.766  25.818  18.950  0.00  0.00     0.217 HD
ENDBRANCH  10  20
BRANCH  15  22
ATOM     22  C   <1> d   1      25.666  25.622  26.177  0.00  0.00     0.006 A 
ATOM     23  C   <1> d   1      25.120  24.668  27.178  0.00  0.00     0.013 A 
ATOM     24  C   <1> d   1      25.600  24.676  28.496  0.00  0.00     0.033 A 
ATOM     25  C   <1> d   1      26.651  25.638  28.897  0.00  0.00     0.076 A 
ATOM     26  C   <1> d   1      27.164  26.546  27.960  0.00  0.00     0.033 A 
ATOM     27  C   <1> d   1      26.663  26.536  26.565  0.00  0.00     0.013 A 
BRANCH  25  28
ATOM     28  O   <1> d   1      27.130  25.642  30.205  0.00  0.00    -0.348 OA
ATOM     29  C   <1> d   1      28.202  26.572  30.424  0.00  0.00     0.202 C 
ENDBRANCH  25  28
ENDBRANCH  15  22
ENDBRANCH   3   7
BRANCH   4  30
ATOM     30  O   <1> d   1      20.952  27.135  25.157  0.00  0.00    -0.347 OA
ATOM     31  C   <1> d   1      20.063  28.075  24.534  0.00  0.00     0.202 C 
ENDBRANCH   4  30
BRANCH   1  32
ATOM     32  C   <1> d   1      19.264  21.581  25.667  0.00  0.00     0.094 A 
ATOM     33  C   <1> d   1      18.393  21.087  24.777  0.00  0.00     0.085 A 
ATOM     34  C   <1> d   1      17.998  19.673  24.817  0.00  0.00     0.194 A 
ATOM     35  C   <1> d   1      18.660  18.799  25.854  0.00  0.00     0.082 A 
ATOM     36  O   <1> d   1      17.171  19.242  24.031  0.00  0.00    -0.287 OA
ATOM     37  C   <1> d   1      18.421  17.338  25.953  0.00  0.00     0.088 A 
ATOM     38  C   <1> d   1      19.535  19.436  26.738  0.00  0.00     0.099 A 
ATOM     39  C   <1> d   1      19.089  16.597  26.960  0.00  0.00     0.066 A 
ATOM     40  C   <1> d   1      20.013  17.263  27.907  0.00  0.00     0.081 A 
ATOM     41  C   <1> d   1      20.224  18.659  27.793  0.00  0.00     0.067 A 
ATOM     42  O   <1> d   1      19.780  20.808  26.637  0.00  0.00    -0.308 OA
BRANCH  37  43
ATOM     43  O   <1> d   1      17.550  16.718  25.053  0.00  0.00    -0.359 OA
ATOM     44  H   <1> d   1      17.366  15.805  25.243  0.00  0.00     0.217 HD
ENDBRANCH  37  43
BRANCH  40  45
ATOM     45  O   <1> d   1      20.648  16.486  28.885  0.00  0.00    -0.348 OA
ATOM     46  C   <1> d   1      21.403  15.309  28.550  0.00  0.00     0.202 C 
ENDBRANCH  40  45
ENDBRANCH   1  32
TORSDOF 9
ENDMDL
MODEL 9
REMARK VINA RESULT:      -7.4     22.710     25.315
REMARK  9 active torsions:
REMARK  status: ('A' for Active; 'I' for Inactive)
REMARK    1  A    between atoms: C_1  and  O_38 
REMARK    2  A    between atoms: C_3  and  O_11 
REMARK    3  A    between atoms: C_13  and  C_9 
REMARK    4  A    between atoms: C_24  and  C_15 
REMARK    5  A    between atoms: C_16  and  O_40 
REMARK    6  A    between atoms: C_19  and  O_29 
REMARK    7  A    between atoms: C_21  and  O_30 
REMARK    8  A    between atoms: C_27  and  C_32 
REMARK    9  A    between atoms: C_35  and  O_42 
ROOT
ATOM      1  C   <1> d   1      20.557  23.224  26.301  0.00  0.00     0.006 A 
ATOM      2  C   <1> d   1      21.587  23.595  25.301  0.00  0.00     0.021 A 
ATOM      3  C   <1> d   1      22.357  24.771  25.447  0.00  0.00     0.018 A 
ATOM      4  C   <1> d   1      22.178  25.626  26.646  0.00  0.00     0.084 A 
ATOM      5  C   <1> d   1      21.252  25.229  27.642  0.00  0.00     0.034 A 
ATOM      6  C   <1> d   1      20.421  24.014  27.458  0.00  0.00     0.013 A 
ENDROOT
BRANCH   3   7
ATOM      7  C   <1> d   1      23.338  25.146  24.397  0.00  0.00     0.046 A 
ATOM      8  C   <1> d   1      24.675  25.057  24.668  0.00  0.00     0.085 A 
ATOM      9  C   <1> d   1      25.666  25.449  23.634  0.00  0.00     0.066 A 
ATOM     10  C   <1> d   1      25.267  25.861  22.429  0.00  0.00     0.088 A 
ATOM     11  C   <1> d   1      23.814  25.915  22.125  0.00  0.00     0.083 A 
ATOM     12  C   <1> d   1      22.890  25.600  23.054  0.00  0.00     0.107 A 
ATOM     13  C   <1> d   1      23.313  26.304  20.759  0.00  0.00     0.194 C 
ATOM     14  O   <1> d   1      21.521  25.682  22.760  0.00  0.00    -0.307 OA
ATOM     15  C   <1> d   1      21.060  25.826  21.506  0.00  0.00     0.094 C 
ATOM     16  C   <1> d   1      21.882  26.143  20.499  0.00  0.00     0.085 C 
ATOM     17  O   <1> d   1      24.080  26.716  19.902  0.00  0.00    -0.287 OA
BRANCH   8  18
ATOM     18  O   <1> d   1      25.102  24.593  25.914  0.00  0.00    -0.359 OA
ATOM     19  H   <1> d   1      24.806  23.715  26.122  0.00  0.00     0.217 HD
ENDBRANCH   8  18
BRANCH  10  20
ATOM     20  O   <1> d   1      26.224  26.232  21.480  0.00  0.00    -0.359 OA
ATOM     21  H   <1> d   1      26.738  26.994  21.735  0.00  0.00     0.217 HD
ENDBRANCH  10  20
BRANCH  15  22
ATOM     22  C   <1> d   1      19.582  25.609  21.272  0.00  0.00     0.006 A 
ATOM     23  C   <1> d   1      18.839  26.422  20.273  0.00  0.00     0.013 A 
ATOM     24  C   <1> d   1      17.474  26.192  20.048  0.00  0.00     0.033 A 
ATOM     25  C   <1> d   1      16.765  25.137  20.808  0.00  0.00     0.076 A 
ATOM     26  C   <1> d   1      17.457  24.373  21.758  0.00  0.00     0.033 A 
ATOM     27  C   <1> d   1      18.901  24.611  21.993  0.00  0.00     0.013 A 
BRANCH  25  28
ATOM     28  O   <1> d   1      15.410  24.906  20.581  0.00  0.00    -0.348 OA
ATOM     29  C   <1> d   1      15.076  24.761  19.191  0.00  0.00     0.202 C 
ENDBRANCH  25  28
ENDBRANCH  15  22
ENDBRANCH   3   7
BRANCH   4  30
ATOM     30  O   <1> d   1      22.929  26.804  26.757  0.00  0.00    -0.347 OA
ATOM     31  C   <1> d   1      23.666  27.116  27.949  0.00  0.00     0.202 C 
ENDBRANCH   4  30
BRANCH   1  32
ATOM     32  C   <1> d   1      19.678  22.028  25.995  0.00  0.00     0.094 A 
ATOM     33  C   <1> d   1      18.701  22.048  25.078  0.00  0.00     0.085 A 
ATOM     34  C   <1> d   1      17.916  20.841  24.790  0.00  0.00     0.194 A 
ATOM     35  C   <1> d   1      18.298  19.576  25.519  0.00  0.00     0.082 A 
ATOM     36  O   <1> d   1      17.000  20.880  23.986  0.00  0.00    -0.287 OA
ATOM     37  C   <1> d   1      17.648  18.267  25.263  0.00  0.00     0.088 A 
ATOM     38  C   <1> d   1      19.320  19.688  26.465  0.00  0.00     0.099 A 
ATOM     39  C   <1> d   1      18.075  17.132  25.997  0.00  0.00     0.066 A 
ATOM     40  C   <1> d   1      19.151  17.241  27.009  0.00  0.00     0.081 A 
ATOM     41  C   <1> d   1      19.756  18.501  27.235  0.00  0.00     0.067 A 
ATOM     42  O   <1> d   1      19.949  20.914  26.696  0.00  0.00    -0.308 OA
BRANCH  37  43
ATOM     43  O   <1> d   1      16.635  18.174  24.305  0.00  0.00    -0.359 OA
ATOM     44  H   <1> d   1      16.026  17.458  24.440  0.00  0.00     0.217 HD
ENDBRANCH  37  43
BRANCH  40  45
ATOM     45  O   <1> d   1      19.535  16.088  27.707  0.00  0.00    -0.348 OA
ATOM     46  C   <1> d   1      20.653  16.082  28.611  0.00  0.00     0.202 C 
ENDBRANCH  40  45
ENDBRANCH   1  32
TORSDOF 9
ENDMDL
