# Supplementary material for: Network Pharmacology and Bioinformatics Analysis to Identify the Molecular Targets and its Biological Mechanisms of Sciadopitysin against Glioblastoma
Source: J Cancer. 2024 May 13;15(12):3675–83. doi: 10.7150/jca.94202 (PMC11190769; doi:10.7150/jca.94202)
Supplement: Supplementary file 2 — Raw data. [file jcav15p3675s2.zip › RawData/Figure 5 rawdata/4ekl-MOL011550 results.txt]

mode |   affinity | dist from best mode
     | (kcal/mol) | rmsd l.b.| rmsd u.b.
-----+------------+----------+----------
   1         -9.3      0.000      0.000
   2         -9.0      9.971     13.907
   3         -8.8      1.853      7.907
   4         -8.5     14.462     18.849
   5         -8.5      4.677      9.944
   6         -8.3      3.829      9.503
   7         -8.1     22.808     24.963
   8         -8.1      6.390     12.282
   9         -8.1     11.943     16.460
Writing output ... done.
