# Supplementary material for: Network Pharmacology and Bioinformatics Analysis to Identify the Molecular Targets and its Biological Mechanisms of Sciadopitysin against Glioblastoma
Source: J Cancer. 2024 May 13;15(12):3675–83. doi: 10.7150/jca.94202 (PMC11190769; doi:10.7150/jca.94202)
Supplement: Supplementary file 2 — Raw data. [file jcav15p3675s2.zip › RawData/Figure 5 rawdata/4ekl-MOL011550_out.pdbqt]

MODEL 1
REMARK VINA RESULT:      -9.3      0.000      0.000
REMARK  9 active torsions:
REMARK  status: ('A' for Active; 'I' for Inactive)
REMARK    1  A    between atoms: C_1  and  O_38 
REMARK    2  A    between atoms: C_3  and  O_11 
REMARK    3  A    between atoms: C_13  and  C_9 
REMARK    4  A    between atoms: C_24  and  C_15 
REMARK    5  A    between atoms: C_16  and  O_40 
REMARK    6  A    between atoms: C_19  and  O_29 
REMARK    7  A    between atoms: C_21  and  O_30 
REMARK    8  A    between atoms: C_27  and  C_32 
REMARK    9  A    between atoms: C_35  and  O_42 
ROOT
ATOM      1  C   <1> d   1      30.758   0.218  16.037  0.00  0.00     0.006 A 
ATOM      2  C   <1> d   1      30.553  -1.061  15.317  0.00  0.00     0.021 A 
ATOM      3  C   <1> d   1      29.899  -1.098  14.065  0.00  0.00     0.018 A 
ATOM      4  C   <1> d   1      29.457   0.166  13.426  0.00  0.00     0.084 A 
ATOM      5  C   <1> d   1      29.727   1.395  14.075  0.00  0.00     0.034 A 
ATOM      6  C   <1> d   1      30.377   1.419  15.408  0.00  0.00     0.013 A 
ENDROOT
BRANCH   3   7
ATOM      7  C   <1> d   1      29.655  -2.402  13.398  0.00  0.00     0.046 A 
ATOM      8  C   <1> d   1      29.971  -2.548  12.077  0.00  0.00     0.085 A 
ATOM      9  C   <1> d   1      29.712  -3.840  11.392  0.00  0.00     0.066 A 
ATOM     10  C   <1> d   1      29.199  -4.874  12.061  0.00  0.00     0.088 A 
ATOM     11  C   <1> d   1      28.896  -4.725  13.508  0.00  0.00     0.083 A 
ATOM     12  C   <1> d   1      29.087  -3.554  14.147  0.00  0.00     0.107 A 
ATOM     13  C   <1> d   1      28.383  -5.881  14.325  0.00  0.00     0.194 C 
ATOM     14  O   <1> d   1      28.771  -3.421  15.508  0.00  0.00    -0.307 OA
ATOM     15  C   <1> d   1      28.510  -4.478  16.295  0.00  0.00     0.094 C 
ATOM     16  C   <1> d   1      28.297  -5.692  15.774  0.00  0.00     0.085 C 
ATOM     17  O   <1> d   1      28.074  -6.937  13.796  0.00  0.00    -0.287 OA
BRANCH   8  18
ATOM     18  O   <1> d   1      30.542  -1.482  11.377  0.00  0.00    -0.359 OA
ATOM     19  H   <1> d   1      30.548  -1.597  10.434  0.00  0.00     0.217 HD
ENDBRANCH   8  18
BRANCH  10  20
ATOM     20  O   <1> d   1      28.958  -6.075  11.387  0.00  0.00    -0.359 OA
ATOM     21  H   <1> d   1      29.744  -6.592  11.236  0.00  0.00     0.217 HD
ENDBRANCH  10  20
BRANCH  15  22
ATOM     22  C   <1> d   1      28.473  -4.249  17.790  0.00  0.00     0.006 A 
ATOM     23  C   <1> d   1      28.911  -5.310  18.735  0.00  0.00     0.013 A 
ATOM     24  C   <1> d   1      28.895  -5.074  20.117  0.00  0.00     0.033 A 
ATOM     25  C   <1> d   1      28.439  -3.767  20.642  0.00  0.00     0.076 A 
ATOM     26  C   <1> d   1      28.016  -2.766  19.757  0.00  0.00     0.033 A 
ATOM     27  C   <1> d   1      28.036  -3.011  18.295  0.00  0.00     0.013 A 
BRANCH  25  28
ATOM     28  O   <1> d   1      28.428  -3.533  22.015  0.00  0.00    -0.348 OA
ATOM     29  C   <1> d   1      29.239  -4.452  22.763  0.00  0.00     0.202 C 
ENDBRANCH  25  28
ENDBRANCH  15  22
ENDBRANCH   3   7
BRANCH   4  30
ATOM     30  O   <1> d   1      28.783   0.105  12.199  0.00  0.00    -0.347 OA
ATOM     31  C   <1> d   1      27.753   1.046  11.859  0.00  0.00     0.202 C 
ENDBRANCH   4  30
BRANCH   1  32
ATOM     32  C   <1> d   1      31.337   0.154  17.436  0.00  0.00     0.094 A 
ATOM     33  C   <1> d   1      31.665   1.241  18.148  0.00  0.00     0.085 A 
ATOM     34  C   <1> d   1      32.173   1.117  19.520  0.00  0.00     0.194 A 
ATOM     35  C   <1> d   1      32.248  -0.271  20.107  0.00  0.00     0.082 A 
ATOM     36  O   <1> d   1      32.510   2.108  20.144  0.00  0.00    -0.287 OA
ATOM     37  C   <1> d   1      32.661  -0.537  21.507  0.00  0.00     0.088 A 
ATOM     38  C   <1> d   1      31.898  -1.326  19.258  0.00  0.00     0.099 A 
ATOM     39  C   <1> d   1      32.701  -1.876  21.971  0.00  0.00     0.066 A 
ATOM     40  C   <1> d   1      32.340  -3.001  21.078  0.00  0.00     0.081 A 
ATOM     41  C   <1> d   1      31.950  -2.723  19.746  0.00  0.00     0.067 A 
ATOM     42  O   <1> d   1      31.490  -1.080  17.945  0.00  0.00    -0.308 OA
BRANCH  37  43
ATOM     43  O   <1> d   1      32.997   0.532  22.343  0.00  0.00    -0.359 OA
ATOM     44  H   <1> d   1      33.596   1.162  21.960  0.00  0.00     0.217 HD
ENDBRANCH  37  43
BRANCH  40  45
ATOM     45  O   <1> d   1      32.396  -4.306  21.586  0.00  0.00    -0.348 OA
ATOM     46  C   <1> d   1      32.559  -5.450  20.731  0.00  0.00     0.202 C 
ENDBRANCH  40  45
ENDBRANCH   1  32
TORSDOF 9
ENDMDL
MODEL 2
REMARK VINA RESULT:      -9.0      9.971     13.907
REMARK  9 active torsions:
REMARK  status: ('A' for Active; 'I' for Inactive)
REMARK    1  A    between atoms: C_1  and  O_38 
REMARK    2  A    between atoms: C_3  and  O_11 
REMARK    3  A    between atoms: C_13  and  C_9 
REMARK    4  A    between atoms: C_24  and  C_15 
REMARK    5  A    between atoms: C_16  and  O_40 
REMARK    6  A    between atoms: C_19  and  O_29 
REMARK    7  A    between atoms: C_21  and  O_30 
REMARK    8  A    between atoms: C_27  and  C_32 
REMARK    9  A    between atoms: C_35  and  O_42 
ROOT
ATOM      1  C   <1> d   1      32.160   8.364  20.062  0.00  0.00     0.006 A 
ATOM      2  C   <1> d   1      31.786   8.164  18.641  0.00  0.00     0.021 A 
ATOM      3  C   <1> d   1      32.772   7.972  17.647  0.00  0.00     0.018 A 
ATOM      4  C   <1> d   1      34.204   7.912  18.029  0.00  0.00     0.084 A 
ATOM      5  C   <1> d   1      34.555   8.021  19.397  0.00  0.00     0.034 A 
ATOM      6  C   <1> d   1      33.516   8.263  20.426  0.00  0.00     0.013 A 
ENDROOT
BRANCH   3   7
ATOM      7  C   <1> d   1      32.367   7.835  16.224  0.00  0.00     0.046 A 
ATOM      8  C   <1> d   1      32.223   6.587  15.687  0.00  0.00     0.085 A 
ATOM      9  C   <1> d   1      31.841   6.436  14.259  0.00  0.00     0.066 A 
ATOM     10  C   <1> d   1      31.606   7.508  13.500  0.00  0.00     0.088 A 
ATOM     11  C   <1> d   1      31.722   8.862  14.100  0.00  0.00     0.083 A 
ATOM     12  C   <1> d   1      32.103   9.031  15.382  0.00  0.00     0.107 A 
ATOM     13  C   <1> d   1      31.400  10.101  13.308  0.00  0.00     0.194 C 
ATOM     14  O   <1> d   1      32.234  10.318  15.927  0.00  0.00    -0.307 OA
ATOM     15  C   <1> d   1      31.762  11.414  15.310  0.00  0.00     0.094 C 
ATOM     16  C   <1> d   1      31.358  11.371  14.035  0.00  0.00     0.085 C 
ATOM     17  O   <1> d   1      31.164  10.039  12.111  0.00  0.00    -0.287 OA
BRANCH   8  18
ATOM     18  O   <1> d   1      32.432   5.459  16.484  0.00  0.00    -0.359 OA
ATOM     19  H   <1> d   1      31.700   4.852  16.494  0.00  0.00     0.217 HD
ENDBRANCH   8  18
BRANCH  10  20
ATOM     20  O   <1> d   1      31.257   7.334  12.158  0.00  0.00    -0.359 OA
ATOM     21  H   <1> d   1      31.801   7.833  11.555  0.00  0.00     0.217 HD
ENDBRANCH  10  20
BRANCH  15  22
ATOM     22  C   <1> d   1      31.693  12.696  16.110  0.00  0.00     0.006 A 
ATOM     23  C   <1> d   1      32.767  13.052  17.074  0.00  0.00     0.013 A 
ATOM     24  C   <1> d   1      32.702  14.256  17.791  0.00  0.00     0.033 A 
ATOM     25  C   <1> d   1      31.561  15.178  17.591  0.00  0.00     0.076 A 
ATOM     26  C   <1> d   1      30.541  14.844  16.689  0.00  0.00     0.033 A 
ATOM     27  C   <1> d   1      30.609  13.575  15.927  0.00  0.00     0.013 A 
BRANCH  25  28
ATOM     28  O   <1> d   1      31.501  16.376  18.299  0.00  0.00    -0.348 OA
ATOM     29  C   <1> d   1      32.614  16.579  19.184  0.00  0.00     0.202 C 
ENDBRANCH  25  28
ENDBRANCH  15  22
ENDBRANCH   3   7
BRANCH   4  30
ATOM     30  O   <1> d   1      35.167   7.752  17.024  0.00  0.00    -0.347 OA
ATOM     31  C   <1> d   1      35.881   8.873  16.482  0.00  0.00     0.202 C 
ENDBRANCH   4  30
BRANCH   1  32
ATOM     32  C   <1> d   1      31.053   8.707  21.039  0.00  0.00     0.094 A 
ATOM     33  C   <1> d   1      29.758   8.454  20.802  0.00  0.00     0.085 A 
ATOM     34  C   <1> d   1      28.736   8.762  21.810  0.00  0.00     0.194 A 
ATOM     35  C   <1> d   1      29.211   9.311  23.133  0.00  0.00     0.082 A 
ATOM     36  O   <1> d   1      27.556   8.571  21.569  0.00  0.00    -0.287 OA
ATOM     37  C   <1> d   1      28.298   9.586  24.269  0.00  0.00     0.088 A 
ATOM     38  C   <1> d   1      30.583   9.550  23.250  0.00  0.00     0.099 A 
ATOM     39  C   <1> d   1      28.836  10.101  25.476  0.00  0.00     0.066 A 
ATOM     40  C   <1> d   1      30.288  10.365  25.609  0.00  0.00     0.081 A 
ATOM     41  C   <1> d   1      31.138  10.095  24.510  0.00  0.00     0.067 A 
ATOM     42  O   <1> d   1      31.450   9.274  22.190  0.00  0.00    -0.308 OA
BRANCH  37  43
ATOM     43  O   <1> d   1      26.931   9.331  24.135  0.00  0.00    -0.359 OA
ATOM     44  H   <1> d   1      26.478   9.903  23.526  0.00  0.00     0.217 HD
ENDBRANCH  37  43
BRANCH  40  45
ATOM     45  O   <1> d   1      30.769  10.874  26.823  0.00  0.00    -0.348 OA
ATOM     46  C   <1> d   1      30.819  12.286  27.090  0.00  0.00     0.202 C 
ENDBRANCH  40  45
ENDBRANCH   1  32
TORSDOF 9
ENDMDL
MODEL 3
REMARK VINA RESULT:      -8.8      1.853      7.907
REMARK  9 active torsions:
REMARK  status: ('A' for Active; 'I' for Inactive)
REMARK    1  A    between atoms: C_1  and  O_38 
REMARK    2  A    between atoms: C_3  and  O_11 
REMARK    3  A    between atoms: C_13  and  C_9 
REMARK    4  A    between atoms: C_24  and  C_15 
REMARK    5  A    between atoms: C_16  and  O_40 
REMARK    6  A    between atoms: C_19  and  O_29 
REMARK    7  A    between atoms: C_21  and  O_30 
REMARK    8  A    between atoms: C_27  and  C_32 
REMARK    9  A    between atoms: C_35  and  O_42 
ROOT
ATOM      1  C   <1> d   1      30.511   0.903  17.324  0.00  0.00     0.006 A 
ATOM      2  C   <1> d   1      30.063  -0.108  18.311  0.00  0.00     0.021 A 
ATOM      3  C   <1> d   1      30.897  -0.506  19.380  0.00  0.00     0.018 A 
ATOM      4  C   <1> d   1      32.223   0.133  19.559  0.00  0.00     0.084 A 
ATOM      5  C   <1> d   1      32.618   1.158  18.664  0.00  0.00     0.034 A 
ATOM      6  C   <1> d   1      31.752   1.539  17.522  0.00  0.00     0.013 A 
ENDROOT
BRANCH   3   7
ATOM      7  C   <1> d   1      30.442  -1.566  20.316  0.00  0.00     0.046 A 
ATOM      8  C   <1> d   1      30.495  -1.337  21.662  0.00  0.00     0.085 A 
ATOM      9  C   <1> d   1      30.064  -2.397  22.610  0.00  0.00     0.066 A 
ATOM     10  C   <1> d   1      29.595  -3.562  22.161  0.00  0.00     0.088 A 
ATOM     11  C   <1> d   1      29.498  -3.790  20.696  0.00  0.00     0.083 A 
ATOM     12  C   <1> d   1      29.915  -2.862  19.813  0.00  0.00     0.107 A 
ATOM     13  C   <1> d   1      28.909  -5.058  20.137  0.00  0.00     0.194 C 
ATOM     14  O   <1> d   1      29.842  -3.103  18.432  0.00  0.00    -0.307 OA
ATOM     15  C   <1> d   1      29.142  -4.126  17.915  0.00  0.00     0.094 C 
ATOM     16  C   <1> d   1      28.680  -5.111  18.693  0.00  0.00     0.085 C 
ATOM     17  O   <1> d   1      28.619  -5.992  20.869  0.00  0.00    -0.287 OA
BRANCH   8  18
ATOM     18  O   <1> d   1      30.952  -0.107  22.141  0.00  0.00    -0.359 OA
ATOM     19  H   <1> d   1      31.806  -0.146  22.557  0.00  0.00     0.217 HD
ENDBRANCH   8  18
BRANCH  10  20
ATOM     20  O   <1> d   1      29.205  -4.542  23.078  0.00  0.00    -0.359 OA
ATOM     21  H   <1> d   1      28.290  -4.798  22.997  0.00  0.00     0.217 HD
ENDBRANCH  10  20
BRANCH  15  22
ATOM     22  C   <1> d   1      28.889  -4.121  16.423  0.00  0.00     0.006 A 
ATOM     23  C   <1> d   1      29.229  -2.935  15.595  0.00  0.00     0.013 A 
ATOM     24  C   <1> d   1      29.012  -2.954  14.210  0.00  0.00     0.033 A 
ATOM     25  C   <1> d   1      28.439  -4.158  13.566  0.00  0.00     0.076 A 
ATOM     26  C   <1> d   1      28.107  -5.277  14.342  0.00  0.00     0.033 A 
ATOM     27  C   <1> d   1      28.341  -5.261  15.806  0.00  0.00     0.013 A 
BRANCH  25  28
ATOM     28  O   <1> d   1      28.228  -4.178  12.189  0.00  0.00    -0.348 OA
ATOM     29  C   <1> d   1      28.025  -5.496  11.656  0.00  0.00     0.202 C 
ENDBRANCH  25  28
ENDBRANCH  15  22
ENDBRANCH   3   7
BRANCH   4  30
ATOM     30  O   <1> d   1      33.048  -0.297  20.606  0.00  0.00    -0.347 OA
ATOM     31  C   <1> d   1      34.330   0.301  20.848  0.00  0.00     0.202 C 
ENDBRANCH   4  30
BRANCH   1  32
ATOM     32  C   <1> d   1      29.617   1.166  16.130  0.00  0.00     0.094 A 
ATOM     33  C   <1> d   1      28.419   1.760  16.224  0.00  0.00     0.085 A 
ATOM     34  C   <1> d   1      27.619   2.034  15.024  0.00  0.00     0.194 A 
ATOM     35  C   <1> d   1      28.229   1.679  13.690  0.00  0.00     0.082 A 
ATOM     36  O   <1> d   1      26.512   2.535  15.122  0.00  0.00    -0.287 OA
ATOM     37  C   <1> d   1      27.571   1.977  12.394  0.00  0.00     0.088 A 
ATOM     38  C   <1> d   1      29.474   1.045  13.724  0.00  0.00     0.099 A 
ATOM     39  C   <1> d   1      28.221   1.606  11.190  0.00  0.00     0.066 A 
ATOM     40  C   <1> d   1      29.537   0.926  11.214  0.00  0.00     0.081 A 
ATOM     41  C   <1> d   1      30.144   0.652  12.464  0.00  0.00     0.067 A 
ATOM     42  O   <1> d   1      30.107   0.778  14.940  0.00  0.00    -0.308 OA
BRANCH  37  43
ATOM     43  O   <1> d   1      26.330   2.621  12.381  0.00  0.00    -0.359 OA
ATOM     44  H   <1> d   1      25.745   2.369  13.085  0.00  0.00     0.217 HD
ENDBRANCH  37  43
BRANCH  40  45
ATOM     45  O   <1> d   1      30.136   0.580   9.996  0.00  0.00    -0.348 OA
ATOM     46  C   <1> d   1      31.038  -0.534   9.880  0.00  0.00     0.202 C 
ENDBRANCH  40  45
ENDBRANCH   1  32
TORSDOF 9
ENDMDL
MODEL 4
REMARK VINA RESULT:      -8.5     14.462     18.849
REMARK  9 active torsions:
REMARK  status: ('A' for Active; 'I' for Inactive)
REMARK    1  A    between atoms: C_1  and  O_38 
REMARK    2  A    between atoms: C_3  and  O_11 
REMARK    3  A    between atoms: C_13  and  C_9 
REMARK    4  A    between atoms: C_24  and  C_15 
REMARK    5  A    between atoms: C_16  and  O_40 
REMARK    6  A    between atoms: C_19  and  O_29 
REMARK    7  A    between atoms: C_21  and  O_30 
REMARK    8  A    between atoms: C_27  and  C_32 
REMARK    9  A    between atoms: C_35  and  O_42 
ROOT
ATOM      1  C   <1> d   1      31.961  11.114  30.018  0.00  0.00     0.006 A 
ATOM      2  C   <1> d   1      31.318  10.076  29.178  0.00  0.00     0.021 A 
ATOM      3  C   <1> d   1      31.854   9.719  27.920  0.00  0.00     0.018 A 
ATOM      4  C   <1> d   1      33.113  10.347  27.449  0.00  0.00     0.084 A 
ATOM      5  C   <1> d   1      33.772  11.278  28.289  0.00  0.00     0.034 A 
ATOM      6  C   <1> d   1      33.178  11.676  29.588  0.00  0.00     0.013 A 
ENDROOT
BRANCH   3   7
ATOM      7  C   <1> d   1      31.151   8.720  27.075  0.00  0.00     0.046 A 
ATOM      8  C   <1> d   1      31.461   7.395  27.209  0.00  0.00     0.085 A 
ATOM      9  C   <1> d   1      30.782   6.387  26.355  0.00  0.00     0.066 A 
ATOM     10  C   <1> d   1      29.848   6.757  25.476  0.00  0.00     0.088 A 
ATOM     11  C   <1> d   1      29.484   8.193  25.365  0.00  0.00     0.083 A 
ATOM     12  C   <1> d   1      30.109   9.134  26.100  0.00  0.00     0.107 A 
ATOM     13  C   <1> d   1      28.389   8.655  24.441  0.00  0.00     0.194 C 
ATOM     14  O   <1> d   1      29.773  10.490  25.964  0.00  0.00    -0.307 OA
ATOM     15  C   <1> d   1      28.674  10.898  25.307  0.00  0.00     0.094 C 
ATOM     16  C   <1> d   1      27.973  10.055  24.541  0.00  0.00     0.085 C 
ATOM     17  O   <1> d   1      27.859   7.882  23.658  0.00  0.00    -0.287 OA
BRANCH   8  18
ATOM     18  O   <1> d   1      32.411   6.995  28.151  0.00  0.00    -0.359 OA
ATOM     19  H   <1> d   1      32.074   6.930  29.037  0.00  0.00     0.217 HD
ENDBRANCH   8  18
BRANCH  10  20
ATOM     20  O   <1> d   1      29.233   5.786  24.681  0.00  0.00    -0.359 OA
ATOM     21  H   <1> d   1      29.653   5.666  23.834  0.00  0.00     0.217 HD
ENDBRANCH  10  20
BRANCH  15  22
ATOM     22  C   <1> d   1      28.253  12.342  25.471  0.00  0.00     0.006 A 
ATOM     23  C   <1> d   1      26.927  12.809  24.991  0.00  0.00     0.013 A 
ATOM     24  C   <1> d   1      26.540  14.145  25.173  0.00  0.00     0.033 A 
ATOM     25  C   <1> d   1      27.454  15.097  25.843  0.00  0.00     0.076 A 
ATOM     26  C   <1> d   1      28.710  14.665  26.290  0.00  0.00     0.033 A 
ATOM     27  C   <1> d   1      29.120  13.253  26.104  0.00  0.00     0.013 A 
BRANCH  25  28
ATOM     28  O   <1> d   1      27.067  16.423  26.028  0.00  0.00    -0.348 OA
ATOM     29  C   <1> d   1      27.869  17.365  25.299  0.00  0.00     0.202 C 
ENDBRANCH  25  28
ENDBRANCH  15  22
ENDBRANCH   3   7
BRANCH   4  30
ATOM     30  O   <1> d   1      33.611  10.001  26.186  0.00  0.00    -0.347 OA
ATOM     31  C   <1> d   1      33.546  10.912  25.078  0.00  0.00     0.202 C 
ENDBRANCH   4  30
BRANCH   1  32
ATOM     32  C   <1> d   1      31.243  11.540  31.283  0.00  0.00     0.094 A 
ATOM     33  C   <1> d   1      29.925  11.382  31.470  0.00  0.00     0.085 A 
ATOM     34  C   <1> d   1      29.294  11.767  32.738  0.00  0.00     0.194 A 
ATOM     35  C   <1> d   1      30.196  12.284  33.832  0.00  0.00     0.082 A 
ATOM     36  O   <1> d   1      28.088  11.661  32.883  0.00  0.00    -0.287 OA
ATOM     37  C   <1> d   1      29.707  12.629  35.189  0.00  0.00     0.088 A 
ATOM     38  C   <1> d   1      31.549  12.423  33.508  0.00  0.00     0.099 A 
ATOM     39  C   <1> d   1      30.630  13.108  36.153  0.00  0.00     0.066 A 
ATOM     40  C   <1> d   1      32.065  13.267  35.818  0.00  0.00     0.081 A 
ATOM     41  C   <1> d   1      32.507  12.931  34.516  0.00  0.00     0.067 A 
ATOM     42  O   <1> d   1      32.019  12.081  32.237  0.00  0.00    -0.308 OA
BRANCH  37  43
ATOM     43  O   <1> d   1      28.353  12.474  35.496  0.00  0.00    -0.359 OA
ATOM     44  H   <1> d   1      28.013  11.596  35.362  0.00  0.00     0.217 HD
ENDBRANCH  37  43
BRANCH  40  45
ATOM     45  O   <1> d   1      32.936  13.744  36.807  0.00  0.00    -0.348 OA
ATOM     46  C   <1> d   1      34.270  13.230  36.959  0.00  0.00     0.202 C 
ENDBRANCH  40  45
ENDBRANCH   1  32
TORSDOF 9
ENDMDL
MODEL 5
REMARK VINA RESULT:      -8.5      4.677      9.944
REMARK  9 active torsions:
REMARK  status: ('A' for Active; 'I' for Inactive)
REMARK    1  A    between atoms: C_1  and  O_38 
REMARK    2  A    between atoms: C_3  and  O_11 
REMARK    3  A    between atoms: C_13  and  C_9 
REMARK    4  A    between atoms: C_24  and  C_15 
REMARK    5  A    between atoms: C_16  and  O_40 
REMARK    6  A    between atoms: C_19  and  O_29 
REMARK    7  A    between atoms: C_21  and  O_30 
REMARK    8  A    between atoms: C_27  and  C_32 
REMARK    9  A    between atoms: C_35  and  O_42 
ROOT
ATOM      1  C   <1> d   1      29.358  -6.224  22.686  0.00  0.00     0.006 A 
ATOM      2  C   <1> d   1      29.440  -7.640  22.258  0.00  0.00     0.021 A 
ATOM      3  C   <1> d   1      29.946  -8.636  23.123  0.00  0.00     0.018 A 
ATOM      4  C   <1> d   1      30.353  -8.278  24.503  0.00  0.00     0.084 A 
ATOM      5  C   <1> d   1      30.199  -6.940  24.940  0.00  0.00     0.034 A 
ATOM      6  C   <1> d   1      29.704  -5.895  24.010  0.00  0.00     0.013 A 
ENDROOT
BRANCH   3   7
ATOM      7  C   <1> d   1      30.071 -10.037  22.642  0.00  0.00     0.046 A 
ATOM      8  C   <1> d   1      29.051 -10.916  22.871  0.00  0.00     0.085 A 
ATOM      9  C   <1> d   1      29.172 -12.325  22.416  0.00  0.00     0.066 A 
ATOM     10  C   <1> d   1      30.257 -12.736  21.757  0.00  0.00     0.088 A 
ATOM     11  C   <1> d   1      31.345 -11.765  21.472  0.00  0.00     0.083 A 
ATOM     12  C   <1> d   1      31.279 -10.491  21.905  0.00  0.00     0.107 A 
ATOM     13  C   <1> d   1      32.558 -12.160  20.671  0.00  0.00     0.194 C 
ATOM     14  O   <1> d   1      32.328  -9.593  21.651  0.00  0.00    -0.307 OA
ATOM     15  C   <1> d   1      33.311  -9.861  20.775  0.00  0.00     0.094 C 
ATOM     16  C   <1> d   1      33.479 -11.092  20.280  0.00  0.00     0.085 C 
ATOM     17  O   <1> d   1      32.746 -13.322  20.346  0.00  0.00    -0.287 OA
BRANCH   8  18
ATOM     18  O   <1> d   1      27.896 -10.485  23.529  0.00  0.00    -0.359 OA
ATOM     19  H   <1> d   1      27.991  -9.647  23.966  0.00  0.00     0.217 HD
ENDBRANCH   8  18
BRANCH  10  20
ATOM     20  O   <1> d   1      30.346 -14.070  21.348  0.00  0.00    -0.359 OA
ATOM     21  H   <1> d   1      31.004 -14.220  20.675  0.00  0.00     0.217 HD
ENDBRANCH  10  20
BRANCH  15  22
ATOM     22  C   <1> d   1      34.215  -8.720  20.363  0.00  0.00     0.006 A 
ATOM     23  C   <1> d   1      35.599  -8.977  19.888  0.00  0.00     0.013 A 
ATOM     24  C   <1> d   1      36.417  -7.911  19.485  0.00  0.00     0.033 A 
ATOM     25  C   <1> d   1      35.904  -6.523  19.534  0.00  0.00     0.076 A 
ATOM     26  C   <1> d   1      34.602  -6.273  19.990  0.00  0.00     0.033 A 
ATOM     27  C   <1> d   1      33.734  -7.398  20.411  0.00  0.00     0.013 A 
BRANCH  25  28
ATOM     28  O   <1> d   1      36.716  -5.466  19.129  0.00  0.00    -0.348 OA
ATOM     29  C   <1> d   1      37.820  -5.215  20.012  0.00  0.00     0.202 C 
ENDBRANCH  25  28
ENDBRANCH  15  22
ENDBRANCH   3   7
BRANCH   4  30
ATOM     30  O   <1> d   1      30.881  -9.275  25.334  0.00  0.00    -0.347 OA
ATOM     31  C   <1> d   1      31.675  -8.951  26.486  0.00  0.00     0.202 C 
ENDBRANCH   4  30
BRANCH   1  32
ATOM     32  C   <1> d   1      28.941  -5.199  21.650  0.00  0.00     0.094 A 
ATOM     33  C   <1> d   1      28.655  -3.924  21.951  0.00  0.00     0.085 A 
ATOM     34  C   <1> d   1      28.306  -2.964  20.897  0.00  0.00     0.194 A 
ATOM     35  C   <1> d   1      28.345  -3.456  19.471  0.00  0.00     0.082 A 
ATOM     36  O   <1> d   1      28.004  -1.817  21.183  0.00  0.00    -0.287 OA
ATOM     37  C   <1> d   1      28.099  -2.575  18.303  0.00  0.00     0.088 A 
ATOM     38  C   <1> d   1      28.636  -4.811  19.288  0.00  0.00     0.099 A 
ATOM     39  C   <1> d   1      28.158  -3.127  16.999  0.00  0.00     0.066 A 
ATOM     40  C   <1> d   1      28.458  -4.563  16.794  0.00  0.00     0.081 A 
ATOM     41  C   <1> d   1      28.688  -5.384  17.924  0.00  0.00     0.067 A 
ATOM     42  O   <1> d   1      28.888  -5.641  20.383  0.00  0.00    -0.308 OA
BRANCH  37  43
ATOM     43  O   <1> d   1      27.819  -1.221  18.506  0.00  0.00    -0.359 OA
ATOM     44  H   <1> d   1      27.669  -0.723  17.711  0.00  0.00     0.217 HD
ENDBRANCH  37  43
BRANCH  40  45
ATOM     45  O   <1> d   1      28.504  -5.059  15.484  0.00  0.00    -0.348 OA
ATOM     46  C   <1> d   1      28.508  -4.189  14.340  0.00  0.00     0.202 C 
ENDBRANCH  40  45
ENDBRANCH   1  32
TORSDOF 9
ENDMDL
MODEL 6
REMARK VINA RESULT:      -8.3      3.829      9.503
REMARK  9 active torsions:
REMARK  status: ('A' for Active; 'I' for Inactive)
REMARK    1  A    between atoms: C_1  and  O_38 
REMARK    2  A    between atoms: C_3  and  O_11 
REMARK    3  A    between atoms: C_13  and  C_9 
REMARK    4  A    between atoms: C_24  and  C_15 
REMARK    5  A    between atoms: C_16  and  O_40 
REMARK    6  A    between atoms: C_19  and  O_29 
REMARK    7  A    between atoms: C_21  and  O_30 
REMARK    8  A    between atoms: C_27  and  C_32 
REMARK    9  A    between atoms: C_35  and  O_42 
ROOT
ATOM      1  C   <1> d   1      29.700  -6.554  22.069  0.00  0.00     0.006 A 
ATOM      2  C   <1> d   1      30.677  -7.497  21.476  0.00  0.00     0.021 A 
ATOM      3  C   <1> d   1      31.312  -8.483  22.264  0.00  0.00     0.018 A 
ATOM      4  C   <1> d   1      30.959  -8.621  23.698  0.00  0.00     0.084 A 
ATOM      5  C   <1> d   1      29.965  -7.773  24.246  0.00  0.00     0.034 A 
ATOM      6  C   <1> d   1      29.336  -6.715  23.419  0.00  0.00     0.013 A 
ENDROOT
BRANCH   3   7
ATOM      7  C   <1> d   1      32.331  -9.373  21.653  0.00  0.00     0.046 A 
ATOM      8  C   <1> d   1      32.078 -10.713  21.554  0.00  0.00     0.085 A 
ATOM      9  C   <1> d   1      33.098 -11.618  20.965  0.00  0.00     0.066 A 
ATOM     10  C   <1> d   1      34.251 -11.133  20.501  0.00  0.00     0.088 A 
ATOM     11  C   <1> d   1      34.504  -9.671  20.571  0.00  0.00     0.083 A 
ATOM     12  C   <1> d   1      33.614  -8.830  21.133  0.00  0.00     0.107 A 
ATOM     13  C   <1> d   1      35.758  -9.064  19.998  0.00  0.00     0.194 C 
ATOM     14  O   <1> d   1      33.880  -7.455  21.216  0.00  0.00    -0.307 OA
ATOM     15  C   <1> d   1      34.883  -6.872  20.538  0.00  0.00     0.094 C 
ATOM     16  C   <1> d   1      35.831  -7.604  19.941  0.00  0.00     0.085 C 
ATOM     17  O   <1> d   1      36.663  -9.769  19.580  0.00  0.00    -0.287 OA
BRANCH   8  18
ATOM     18  O   <1> d   1      30.858 -11.224  22.005  0.00  0.00    -0.359 OA
ATOM     19  H   <1> d   1      30.642 -10.977  22.897  0.00  0.00     0.217 HD
ENDBRANCH   8  18
BRANCH  10  20
ATOM     20  O   <1> d   1      35.195 -12.011  19.960  0.00  0.00    -0.359 OA
ATOM     21  H   <1> d   1      36.039 -11.983  20.402  0.00  0.00     0.217 HD
ENDBRANCH  10  20
BRANCH  15  22
ATOM     22  C   <1> d   1      34.898  -5.361  20.466  0.00  0.00     0.006 A 
ATOM     23  C   <1> d   1      33.641  -4.594  20.262  0.00  0.00     0.013 A 
ATOM     24  C   <1> d   1      33.667  -3.193  20.223  0.00  0.00     0.033 A 
ATOM     25  C   <1> d   1      34.950  -2.470  20.382  0.00  0.00     0.076 A 
ATOM     26  C   <1> d   1      36.140  -3.187  20.566  0.00  0.00     0.033 A 
ATOM     27  C   <1> d   1      36.114  -4.669  20.613  0.00  0.00     0.013 A 
BRANCH  25  28
ATOM     28  O   <1> d   1      34.973  -1.077  20.348  0.00  0.00    -0.348 OA
ATOM     29  C   <1> d   1      33.712  -0.471  20.670  0.00  0.00     0.202 C 
ENDBRANCH  25  28
ENDBRANCH  15  22
ENDBRANCH   3   7
BRANCH   4  30
ATOM     30  O   <1> d   1      31.622  -9.585  24.470  0.00  0.00    -0.347 OA
ATOM     31  C   <1> d   1      30.931 -10.360  25.461  0.00  0.00     0.202 C 
ENDBRANCH   4  30
BRANCH   1  32
ATOM     32  C   <1> d   1      29.176  -5.437  21.188  0.00  0.00     0.094 A 
ATOM     33  C   <1> d   1      28.830  -4.230  21.658  0.00  0.00     0.085 A 
ATOM     34  C   <1> d   1      28.377  -3.171  20.748  0.00  0.00     0.194 A 
ATOM     35  C   <1> d   1      28.380  -3.479  19.271  0.00  0.00     0.082 A 
ATOM     36  O   <1> d   1      28.022  -2.091  21.189  0.00  0.00    -0.287 OA
ATOM     37  C   <1> d   1      28.030  -2.477  18.234  0.00  0.00     0.088 A 
ATOM     38  C   <1> d   1      28.742  -4.779  18.908  0.00  0.00     0.099 A 
ATOM     39  C   <1> d   1      28.062  -2.858  16.869  0.00  0.00     0.066 A 
ATOM     40  C   <1> d   1      28.436  -4.236  16.473  0.00  0.00     0.081 A 
ATOM     41  C   <1> d   1      28.765  -5.174  17.481  0.00  0.00     0.067 A 
ATOM     42  O   <1> d   1      29.092  -5.721  19.878  0.00  0.00    -0.308 OA
BRANCH  37  43
ATOM     43  O   <1> d   1      27.681  -1.179  18.618  0.00  0.00    -0.359 OA
ATOM     44  H   <1> d   1      28.080  -0.884  19.428  0.00  0.00     0.217 HD
ENDBRANCH  37  43
BRANCH  40  45
ATOM     45  O   <1> d   1      28.451  -4.562  15.110  0.00  0.00    -0.348 OA
ATOM     46  C   <1> d   1      27.305  -5.123  14.448  0.00  0.00     0.202 C 
ENDBRANCH  40  45
ENDBRANCH   1  32
TORSDOF 9
ENDMDL
MODEL 7
REMARK VINA RESULT:      -8.1     22.808     24.963
REMARK  9 active torsions:
REMARK  status: ('A' for Active; 'I' for Inactive)
REMARK    1  A    between atoms: C_1  and  O_38 
REMARK    2  A    between atoms: C_3  and  O_11 
REMARK    3  A    between atoms: C_13  and  C_9 
REMARK    4  A    between atoms: C_24  and  C_15 
REMARK    5  A    between atoms: C_16  and  O_40 
REMARK    6  A    between atoms: C_19  and  O_29 
REMARK    7  A    between atoms: C_21  and  O_30 
REMARK    8  A    between atoms: C_27  and  C_32 
REMARK    9  A    between atoms: C_35  and  O_42 
ROOT
ATOM      1  C   <1> d   1      14.627   6.678  -2.059  0.00  0.00     0.006 A 
ATOM      2  C   <1> d   1      14.486   5.366  -1.384  0.00  0.00     0.021 A 
ATOM      3  C   <1> d   1      13.327   4.577  -1.556  0.00  0.00     0.018 A 
ATOM      4  C   <1> d   1      12.252   5.034  -2.470  0.00  0.00     0.084 A 
ATOM      5  C   <1> d   1      12.423   6.249  -3.179  0.00  0.00     0.034 A 
ATOM      6  C   <1> d   1      13.626   7.089  -2.958  0.00  0.00     0.013 A 
ENDROOT
BRANCH   3   7
ATOM      7  C   <1> d   1      13.190   3.295  -0.818  0.00  0.00     0.046 A 
ATOM      8  C   <1> d   1      13.619   2.137  -1.403  0.00  0.00     0.085 A 
ATOM      9  C   <1> d   1      13.468   0.845  -0.685  0.00  0.00     0.066 A 
ATOM     10  C   <1> d   1      12.944   0.805   0.541  0.00  0.00     0.088 A 
ATOM     11  C   <1> d   1      12.518   2.072   1.190  0.00  0.00     0.083 A 
ATOM     12  C   <1> d   1      12.609   3.254   0.549  0.00  0.00     0.107 A 
ATOM     13  C   <1> d   1      11.986   2.091   2.599  0.00  0.00     0.194 C 
ATOM     14  O   <1> d   1      12.177   4.438   1.166  0.00  0.00    -0.307 OA
ATOM     15  C   <1> d   1      11.895   4.507   2.478  0.00  0.00     0.094 C 
ATOM     16  C   <1> d   1      11.775   3.400   3.218  0.00  0.00     0.085 C 
ATOM     17  O   <1> d   1      11.763   1.052   3.201  0.00  0.00    -0.287 OA
BRANCH   8  18
ATOM     18  O   <1> d   1      14.202   2.174  -2.672  0.00  0.00    -0.359 OA
ATOM     19  H   <1> d   1      13.908   2.899  -3.212  0.00  0.00     0.217 HD
ENDBRANCH   8  18
BRANCH  10  20
ATOM     20  O   <1> d   1      12.806  -0.426   1.187  0.00  0.00    -0.359 OA
ATOM     21  H   <1> d   1      13.636  -0.805   1.465  0.00  0.00     0.217 HD
ENDBRANCH  10  20
BRANCH  15  22
ATOM     22  C   <1> d   1      11.727   5.881   3.089  0.00  0.00     0.006 A 
ATOM     23  C   <1> d   1      10.485   6.245   3.819  0.00  0.00     0.013 A 
ATOM     24  C   <1> d   1      10.353   7.513   4.402  0.00  0.00     0.033 A 
ATOM     25  C   <1> d   1      11.454   8.498   4.291  0.00  0.00     0.076 A 
ATOM     26  C   <1> d   1      12.625   8.164   3.597  0.00  0.00     0.033 A 
ATOM     27  C   <1> d   1      12.768   6.822   2.984  0.00  0.00     0.013 A 
BRANCH  25  28
ATOM     28  O   <1> d   1      11.324   9.756   4.875  0.00  0.00    -0.348 OA
ATOM     29  C   <1> d   1      12.544  10.514   4.887  0.00  0.00     0.202 C 
ENDBRANCH  25  28
ENDBRANCH  15  22
ENDBRANCH   3   7
BRANCH   4  30
ATOM     30  O   <1> d   1      11.097   4.252  -2.604  0.00  0.00    -0.347 OA
ATOM     31  C   <1> d   1      10.891   3.405  -3.745  0.00  0.00     0.202 C 
ENDBRANCH   4  30
BRANCH   1  32
ATOM     32  C   <1> d   1      15.834   7.524  -1.706  0.00  0.00     0.094 A 
ATOM     33  C   <1> d   1      16.820   7.797  -2.573  0.00  0.00     0.085 A 
ATOM     34  C   <1> d   1      17.939   8.666  -2.189  0.00  0.00     0.194 A 
ATOM     35  C   <1> d   1      17.897   9.282  -0.812  0.00  0.00     0.082 A 
ATOM     36  O   <1> d   1      18.853   8.874  -2.969  0.00  0.00    -0.287 OA
ATOM     37  C   <1> d   1      18.915  10.244  -0.324  0.00  0.00     0.088 A 
ATOM     38  C   <1> d   1      16.828   8.904   0.006  0.00  0.00     0.099 A 
ATOM     39  C   <1> d   1      18.792  10.772   0.986  0.00  0.00     0.066 A 
ATOM     40  C   <1> d   1      17.668  10.372   1.864  0.00  0.00     0.081 A 
ATOM     41  C   <1> d   1      16.710   9.451   1.376  0.00  0.00     0.067 A 
ATOM     42  O   <1> d   1      15.856   8.013  -0.455  0.00  0.00    -0.308 OA
BRANCH  37  43
ATOM     43  O   <1> d   1      19.970  10.618  -1.161  0.00  0.00    -0.359 OA
ATOM     44  H   <1> d   1      20.066  10.084  -1.942  0.00  0.00     0.217 HD
ENDBRANCH  37  43
BRANCH  40  45
ATOM     45  O   <1> d   1      17.593  10.922   3.151  0.00  0.00    -0.348 OA
ATOM     46  C   <1> d   1      16.783  10.336   4.184  0.00  0.00     0.202 C 
ENDBRANCH  40  45
ENDBRANCH   1  32
TORSDOF 9
ENDMDL
MODEL 8
REMARK VINA RESULT:      -8.1      6.390     12.282
REMARK  9 active torsions:
REMARK  status: ('A' for Active; 'I' for Inactive)
REMARK    1  A    between atoms: C_1  and  O_38 
REMARK    2  A    between atoms: C_3  and  O_11 
REMARK    3  A    between atoms: C_13  and  C_9 
REMARK    4  A    between atoms: C_24  and  C_15 
REMARK    5  A    between atoms: C_16  and  O_40 
REMARK    6  A    between atoms: C_19  and  O_29 
REMARK    7  A    between atoms: C_21  and  O_30 
REMARK    8  A    between atoms: C_27  and  C_32 
REMARK    9  A    between atoms: C_35  and  O_42 
ROOT
ATOM      1  C   <1> d   1      32.584   3.171  21.442  0.00  0.00     0.006 A 
ATOM      2  C   <1> d   1      31.609   3.907  22.282  0.00  0.00     0.021 A 
ATOM      3  C   <1> d   1      32.000   5.032  23.040  0.00  0.00     0.018 A 
ATOM      4  C   <1> d   1      33.395   5.529  22.959  0.00  0.00     0.084 A 
ATOM      5  C   <1> d   1      34.307   4.876  22.093  0.00  0.00     0.034 A 
ATOM      6  C   <1> d   1      33.896   3.671  21.333  0.00  0.00     0.013 A 
ENDROOT
BRANCH   3   7
ATOM      7  C   <1> d   1      31.012   5.710  23.919  0.00  0.00     0.046 A 
ATOM      8  C   <1> d   1      30.817   5.246  25.189  0.00  0.00     0.085 A 
ATOM      9  C   <1> d   1      29.817   5.900  26.071  0.00  0.00     0.066 A 
ATOM     10  C   <1> d   1      29.124   6.959  25.646  0.00  0.00     0.088 A 
ATOM     11  C   <1> d   1      29.371   7.487  24.279  0.00  0.00     0.083 A 
ATOM     12  C   <1> d   1      30.245   6.891  23.444  0.00  0.00     0.107 A 
ATOM     13  C   <1> d   1      28.668   8.720  23.777  0.00  0.00     0.194 C 
ATOM     14  O   <1> d   1      30.447   7.386  22.146  0.00  0.00    -0.307 OA
ATOM     15  C   <1> d   1      29.992   8.587  21.753  0.00  0.00     0.094 C 
ATOM     16  C   <1> d   1      29.115   9.272  22.497  0.00  0.00     0.085 C 
ATOM     17  O   <1> d   1      27.777   9.245  24.427  0.00  0.00    -0.287 OA
BRANCH   8  18
ATOM     18  O   <1> d   1      31.563   4.160  25.655  0.00  0.00    -0.359 OA
ATOM     19  H   <1> d   1      32.488   4.207  25.442  0.00  0.00     0.217 HD
ENDBRANCH   8  18
BRANCH  10  20
ATOM     20  O   <1> d   1      28.183   7.548  26.495  0.00  0.00    -0.359 OA
ATOM     21  H   <1> d   1      27.877   6.967  27.186  0.00  0.00     0.217 HD
ENDBRANCH  10  20
BRANCH  15  22
ATOM     22  C   <1> d   1      30.512   9.142  20.446  0.00  0.00     0.006 A 
ATOM     23  C   <1> d   1      31.872   9.735  20.355  0.00  0.00     0.013 A 
ATOM     24  C   <1> d   1      32.350  10.222  19.130  0.00  0.00     0.033 A 
ATOM     25  C   <1> d   1      31.499  10.151  17.921  0.00  0.00     0.076 A 
ATOM     26  C   <1> d   1      30.212   9.602  18.001  0.00  0.00     0.033 A 
ATOM     27  C   <1> d   1      29.706   9.081  19.293  0.00  0.00     0.013 A 
BRANCH  25  28
ATOM     28  O   <1> d   1      31.977  10.631  16.704  0.00  0.00    -0.348 OA
ATOM     29  C   <1> d   1      32.335  12.022  16.733  0.00  0.00     0.202 C 
ENDBRANCH  25  28
ENDBRANCH  15  22
ENDBRANCH   3   7
BRANCH   4  30
ATOM     30  O   <1> d   1      33.771   6.628  23.742  0.00  0.00    -0.347 OA
ATOM     31  C   <1> d   1      33.886   7.946  23.183  0.00  0.00     0.202 C 
ENDBRANCH   4  30
BRANCH   1  32
ATOM     32  C   <1> d   1      32.117   1.892  20.777  0.00  0.00     0.094 A 
ATOM     33  C   <1> d   1      31.649   0.837  21.458  0.00  0.00     0.085 A 
ATOM     34  C   <1> d   1      31.163  -0.356  20.754  0.00  0.00     0.194 A 
ATOM     35  C   <1> d   1      31.155  -0.315  19.246  0.00  0.00     0.082 A 
ATOM     36  O   <1> d   1      30.780  -1.328  21.382  0.00  0.00    -0.287 OA
ATOM     37  C   <1> d   1      30.613  -1.413  18.409  0.00  0.00     0.088 A 
ATOM     38  C   <1> d   1      31.688   0.833  18.652  0.00  0.00     0.099 A 
ATOM     39  C   <1> d   1      30.647  -1.285  16.997  0.00  0.00     0.066 A 
ATOM     40  C   <1> d   1      31.217  -0.077  16.357  0.00  0.00     0.081 A 
ATOM     41  C   <1> d   1      31.729   0.957  17.177  0.00  0.00     0.067 A 
ATOM     42  O   <1> d   1      32.182   1.879  19.435  0.00  0.00    -0.308 OA
BRANCH  37  43
ATOM     43  O   <1> d   1      30.075  -2.548  19.022  0.00  0.00    -0.359 OA
ATOM     44  H   <1> d   1      30.520  -2.819  19.817  0.00  0.00     0.217 HD
ENDBRANCH  37  43
BRANCH  40  45
ATOM     45  O   <1> d   1      31.228  -0.001  14.958  0.00  0.00    -0.348 OA
ATOM     46  C   <1> d   1      30.742  -1.073  14.133  0.00  0.00     0.202 C 
ENDBRANCH  40  45
ENDBRANCH   1  32
TORSDOF 9
ENDMDL
MODEL 9
REMARK VINA RESULT:      -8.1     11.943     16.460
REMARK  9 active torsions:
REMARK  status: ('A' for Active; 'I' for Inactive)
REMARK    1  A    between atoms: C_1  and  O_38 
REMARK    2  A    between atoms: C_3  and  O_11 
REMARK    3  A    between atoms: C_13  and  C_9 
REMARK    4  A    between atoms: C_24  and  C_15 
REMARK    5  A    between atoms: C_16  and  O_40 
REMARK    6  A    between atoms: C_19  and  O_29 
REMARK    7  A    between atoms: C_21  and  O_30 
REMARK    8  A    between atoms: C_27  and  C_32 
REMARK    9  A    between atoms: C_35  and  O_42 
ROOT
ATOM      1  C   <1> d   1      28.932   9.891  25.640  0.00  0.00     0.006 A 
ATOM      2  C   <1> d   1      29.164  10.017  24.181  0.00  0.00     0.021 A 
ATOM      3  C   <1> d   1      29.361   8.875  23.372  0.00  0.00     0.018 A 
ATOM      4  C   <1> d   1      29.278   7.521  23.973  0.00  0.00     0.084 A 
ATOM      5  C   <1> d   1      28.975   7.399  25.351  0.00  0.00     0.034 A 
ATOM      6  C   <1> d   1      28.811   8.605  26.199  0.00  0.00     0.013 A 
ENDROOT
BRANCH   3   7
ATOM      7  C   <1> d   1      29.652   9.038  21.925  0.00  0.00     0.046 A 
ATOM      8  C   <1> d   1      28.668   8.782  21.011  0.00  0.00     0.085 A 
ATOM      9  C   <1> d   1      28.952   8.919  19.560  0.00  0.00     0.066 A 
ATOM     10  C   <1> d   1      30.152   9.320  19.136  0.00  0.00     0.088 A 
ATOM     11  C   <1> d   1      31.206   9.639  20.134  0.00  0.00     0.083 A 
ATOM     12  C   <1> d   1      30.989   9.488  21.456  0.00  0.00     0.107 A 
ATOM     13  C   <1> d   1      32.553  10.162  19.712  0.00  0.00     0.194 C 
ATOM     14  O   <1> d   1      32.003   9.768  22.385  0.00  0.00    -0.307 OA
ATOM     15  C   <1> d   1      33.127  10.422  22.050  0.00  0.00     0.094 C 
ATOM     16  C   <1> d   1      33.453  10.627  20.768  0.00  0.00     0.085 C 
ATOM     17  O   <1> d   1      32.866  10.213  18.533  0.00  0.00    -0.287 OA
BRANCH   8  18
ATOM     18  O   <1> d   1      27.398   8.396  21.448  0.00  0.00    -0.359 OA
ATOM     19  H   <1> d   1      27.335   7.480  21.693  0.00  0.00     0.217 HD
ENDBRANCH   8  18
BRANCH  10  20
ATOM     20  O   <1> d   1      30.392   9.431  17.763  0.00  0.00    -0.359 OA
ATOM     21  H   <1> d   1      31.226   9.060  17.491  0.00  0.00     0.217 HD
ENDBRANCH  10  20
BRANCH  15  22
ATOM     22  C   <1> d   1      34.008  10.925  23.172  0.00  0.00     0.006 A 
ATOM     23  C   <1> d   1      35.355  11.487  22.892  0.00  0.00     0.013 A 
ATOM     24  C   <1> d   1      36.150  11.973  23.940  0.00  0.00     0.033 A 
ATOM     25  C   <1> d   1      35.651  11.925  25.333  0.00  0.00     0.076 A 
ATOM     26  C   <1> d   1      34.385  11.388  25.605  0.00  0.00     0.033 A 
ATOM     27  C   <1> d   1      33.541  10.878  24.499  0.00  0.00     0.013 A 
BRANCH  25  28
ATOM     28  O   <1> d   1      36.440  12.413  26.372  0.00  0.00    -0.348 OA
ATOM     29  C   <1> d   1      35.748  13.320  27.245  0.00  0.00     0.202 C 
ENDBRANCH  25  28
ENDBRANCH  15  22
ENDBRANCH   3   7
BRANCH   4  30
ATOM     30  O   <1> d   1      29.506   6.404  23.160  0.00  0.00    -0.347 OA
ATOM     31  C   <1> d   1      28.502   5.395  22.970  0.00  0.00     0.202 C 
ENDBRANCH   4  30
BRANCH   1  32
ATOM     32  C   <1> d   1      28.876  11.167  26.456  0.00  0.00     0.094 A 
ATOM     33  C   <1> d   1      28.809  11.182  27.794  0.00  0.00     0.085 A 
ATOM     34  C   <1> d   1      28.809  12.451  28.533  0.00  0.00     0.194 A 
ATOM     35  C   <1> d   1      28.952  13.720  27.729  0.00  0.00     0.082 A 
ATOM     36  O   <1> d   1      28.703  12.457  29.748  0.00  0.00    -0.287 OA
ATOM     37  C   <1> d   1      29.053  15.064  28.349  0.00  0.00     0.088 A 
ATOM     38  C   <1> d   1      28.993  13.575  26.340  0.00  0.00     0.099 A 
ATOM     39  C   <1> d   1      29.186  16.200  27.512  0.00  0.00     0.066 A 
ATOM     40  C   <1> d   1      29.222  16.059  26.038  0.00  0.00     0.081 A 
ATOM     41  C   <1> d   1      29.123  14.766  25.470  0.00  0.00     0.067 A 
ATOM     42  O   <1> d   1      28.918  12.310  25.751  0.00  0.00    -0.308 OA
BRANCH  37  43
ATOM     43  O   <1> d   1      29.021  15.187  29.741  0.00  0.00    -0.359 OA
ATOM     44  H   <1> d   1      29.703  15.739  30.107  0.00  0.00     0.217 HD
ENDBRANCH  37  43
BRANCH  40  45
ATOM     45  O   <1> d   1      29.354  17.214  25.256  0.00  0.00    -0.348 OA
ATOM     46  C   <1> d   1      30.512  17.451  24.437  0.00  0.00     0.202 C 
ENDBRANCH  40  45
ENDBRANCH   1  32
TORSDOF 9
ENDMDL
