# Supplementary material for: Network Pharmacology and Bioinformatics Analysis to Identify the Molecular Targets and its Biological Mechanisms of Sciadopitysin against Glioblastoma
Source: J Cancer. 2024 May 13;15(12):3675–83. doi: 10.7150/jca.94202 (PMC11190769; doi:10.7150/jca.94202)
Supplement: Supplementary file 2 — Raw data. [file jcav15p3675s2.zip › RawData/Figure 5 rawdata/config2vcj.txt]

receptor = 2vcj_pymol.pdbqt
ligand = MOL011550.pdbqt
center_x = 32.353
center_y = 14.563
center_z = 20.353
size_x = 45.0
size_y = 45.0
size_z = 47.25
out = MOL011550_out.pdbqt
